# Supplementary material for: The Role of Bioacoustic Signals in Koala Sexual Selection: Insights from Seasonal Patterns of Associations Revealed with GPS-Proximity Units
Source: PLoS One. 2015 Jul 8;10(7):e0130657. doi: 10.1371/journal.pone.0130657 (PMC4496073; doi:10.1371/journal.pone.0130657)
Supplement: S1 File — (XLSX) [file pone.0130657.s001.xlsx]

## Sheet: Kernel Area
Breeding	Kernel Area (ha??)
Koala	50	55	60	65	70	75	80	85	90	93
AbbyBreed	0.271331	0.326623	0.389168	0.464633	0.560007	0.666672	0.831762	1.06519	1.37801	1.62952
BertBreed	1.14378	1.31073	1.50063	1.73357	1.97872	2.25591	2.55731	2.94488	3.39621	3.77321
BettyBreed	0.440055	0.520602	0.614473	0.726477	0.863442	1.0348	1.24539	1.49508	1.83461	2.04545
ChuckBreed	1.29781	1.50412	1.76389	2.01961	2.34252	2.66285	3.00214	3.45505	4.07573	4.58551
FreedomBreed	0.308187	0.390415	0.478972	0.557888	0.645634	0.770398	0.970688	1.19934	1.50171	1.74947
IceCreamBreed	0.383379	0.451496	0.524946	0.607147	0.708742	0.824169	0.950044	1.09509	1.27775	1.41577
IsisBreed	0.460749	0.538294	0.63096	0.736115	0.86292	1.00643	1.15038	1.33839	1.58602	1.74882
NatashaBreed	0.3292	0.381009	0.436558	0.505021	0.591428	0.676926	0.773107	0.896301	1.05556	1.21343
PickleBreed	0.186959	0.225306	0.266037	0.315906	0.376491	0.438954	0.552197	0.697724	0.900049	1.0555
QantasBreed	4.37018	5.81422	8.07067	10.1747	13.1237	17.9181	25.3654	35.2725	49.4486	68.145
QuinceBreed	0.19507	0.232467	0.275623	0.31966	0.376338	0.439731	0.524791	0.623677	0.742674	0.836371
SnappyBreed	0.227638	0.42846	0.545568	0.6767	0.817272	0.975174	1.17134	1.44001	1.93906	2.23998
UluruBreed	0.188183	0.232506	0.277623	0.341737	0.41532	0.506046	0.635132	0.820101	1.02123	1.17305
ViktorBreed	0.219788	0.248877	0.283529	0.320156	0.362922	0.413233	0.475575	0.555564	0.676729	0.766888
Nonbreeding
BettyNON	0.228288	0.262452	0.29995	0.342779	0.391867	0.449747	0.521247	0.6089	0.72518	0.821978
DanielleNON	0.356383	0.409243	0.465857	0.533592	0.622496	0.718419	0.82473	0.958439	1.13869	1.27124
FrancoiseNON	0.00928359	0.0114591	0.0138483	0.0166097	0.019775	0.023649	0.0282997	0.0347263	0.0503577	0.0646414
IceTNON	0.170199	0.203098	0.240262	0.277151	0.326708	0.379443	0.45793	0.54673	0.66659	0.760136
LillyNON	0.325202	0.401801	0.484922	0.585708	0.70778	0.867629	1.08194	1.32177	1.62368	1.86611
MeredithNON	0.318178	0.370988	0.430312	0.502067	0.601331	0.703998	0.862232	1.08125	1.34734	1.54877
NatashaNON	0.260328	0.300945	0.346853	0.4045	0.464379	0.530249	0.612525	0.708634	0.843791	0.952158
OperaNON	0.344005	0.399578	0.467642	0.53999	0.650497	0.764932	0.924857	1.12904	1.38353	1.57414
PickleNON	0.211437	0.270655	0.325133	0.388868	0.457251	0.549536	0.672202	0.816366	1.01614	1.19392
QantasNON	0.597987	0.822739	0.99715	1.17142	1.39692	1.60192	1.9484	2.44131	3.26407	3.99316
ValNON	0.35879	0.435936	0.521688	0.606575	0.700537	0.806072	0.933264	1.09995	1.3327	1.51906
ViktorNON	0.340072	0.406746	0.476687	0.565392	0.662542	0.766782	0.885715	1.02772	1.20963	1.34958

## Sheet: UTMGPS
Nameseason	ID	Date	Time	longUTM	latUTM
Abby	9453	2012-09-18	13:14:53	753163	7.68419e+06
Abby	9453	2012-09-19	13:22:34	753170	7.68419e+06
Abby	9453	2012-09-20	13:01:58	753097	7.68417e+06
Abby	9453	2012-09-21	13:12:29	753094	7.68414e+06
Abby	9453	2012-09-22	13:55:37	753091	7.6841e+06
Abby	9453	2012-09-23	13:57:00	753090	7.68414e+06
Abby	9453	2012-09-24	13:44:07	753098	7.68417e+06
Abby	9453	2012-09-25	13:01:21	753068	7.6842e+06
Abby	9453	2012-09-26	13:22:30	753055	7.68418e+06
Abby	9453	2012-09-27	13:40:26	753117	7.6842e+06
Abby	9453	2012-09-28	13:02:29	753087	7.68417e+06
Abby	9453	2012-09-29	13:51:59	753146	7.68416e+06
Abby	9453	2012-09-30	13:51:23	753166	7.68418e+06
Abby	9453	2012-10-01	13:59:54	753134	7.68421e+06
Abby	9453	2012-10-02	13:53:22	752993	7.68418e+06
Abby	9453	2012-10-03	13:41:07	753066	7.68418e+06
Abby	9453	2012-10-04	13:02:22	753076	7.68417e+06
Abby	9453	2012-10-05	13:02:04	753120	7.68418e+06
Abby	9453	2012-10-06	13:35:18	753177	7.68416e+06
Abby	9453	2012-10-07	13:02:58	753189	7.68418e+06
Abby	9453	2012-10-08	13:37:23	753171	7.68419e+06
Abby	9453	2012-10-09	13:24:55	753182	7.68419e+06
Abby	9453	2012-10-10	13:15:30	753093	7.68419e+06
Abby	9453	2012-10-11	13:41:17	753092	7.68417e+06
Abby	9453	2012-10-12	13:41:54	753036	7.68414e+06
Abby	9453	2012-10-13	13:49:42	753132	7.6841e+06
Abby	9453	2012-10-14	13:01:52	753142	7.68406e+06
Abby	9453	2012-10-15	13:02:36	753165	7.68418e+06
Abby	9453	2012-10-16	13:54:41	753233	7.68419e+06
Abby	9453	2012-10-17	13:35:30	753095	7.68418e+06
Abby	9453	2012-10-17	13:35:30	753095	7.68418e+06
Abby	9453	2012-10-18	13:32:06	753078	7.68412e+06
Abby	9453	2012-10-18	13:32:06	753078	7.68412e+06
Abby	9453	2012-10-19	13:12:11	753068	7.68415e+06
Abby	9453	2012-10-20	13:32:52	753103	7.68417e+06
Abby	9453	2012-10-21	13:52:34	753074	7.68419e+06
Abby	9453	2012-10-22	13:44:05	753058	7.68418e+06
Abby	9453	2012-10-23	13:56:35	753102	7.68423e+06
Abby	9453	2012-10-24	13:23:06	753057	7.68416e+06
Abby	9453	2012-10-26	13:42:04	753113	7.68419e+06
Abby	9453	2012-10-27	13:22:33	753176	7.68418e+06
Abby	9453	2012-10-28	13:02:22	753166	7.68418e+06
Abby	9453	2012-10-30	13:54:17	753069	7.68417e+06
Abby	9453	2012-10-31	13:02:52	753073	7.68419e+06
Abby	9453	2012-11-01	13:23:02	753080	7.68416e+06
Abby	9453	2012-11-02	13:54:05	753066	7.68416e+06
Abby	9453	2012-11-03	13:23:21	753076	7.68418e+06
Abby	9453	2012-11-04	13:52:23	753065	7.68417e+06
Abby	9453	2012-11-05	13:03:06	753048	7.68419e+06
Abby	9453	2012-11-06	13:02:05	753082	7.68419e+06
Abby	9453	2012-11-07	13:00:52	753075	7.68419e+06
Abby	9453	2012-11-08	13:43:23	753055	7.68419e+06
Abby	9453	2012-11-09	13:12:35	753070	7.68419e+06
Abby	9453	2012-11-10	13:02:35	753077	7.68416e+06
Abby	9453	2012-11-12	13:48:01	753070	7.68419e+06
Abby	9453	2012-11-13	13:32:36	753073	7.6842e+06
Abby	9453	2012-11-14	13:29:41	753079	7.68418e+06
Abby	9453	2012-11-15	13:45:18	753068	7.68418e+06
Abby	9453	2012-11-16	13:38:32	753087	7.68419e+06
Abby	9453	2012-11-17	13:26:35	753062	7.68419e+06
Abby	9453	2012-11-18	13:29:15	753068	7.68419e+06
Amber	10376	2012-09-19	13:02:28	752667	7.68411e+06
Amber	10376	2012-09-20	13:02:33	752676	7.68401e+06
Amber	10376	2012-09-21	13:02:22	752851	7.68402e+06
Amber	10376	2012-09-22	13:01:52	752936	7.68395e+06
Amber	10376	2012-09-23	13:02:04	752937	7.68395e+06
Amber	10376	2012-09-24	13:02:29	752989	7.68398e+06
Amber	10376	2012-09-25	13:43:42	753236	7.68414e+06
Amber	10376	2012-09-26	13:22:00	753301	7.68402e+06
Amber	10376	2012-09-27	13:54:31	753456	7.68382e+06
Amber	10376	2012-09-28	13:41:47	753540	7.68386e+06
Amber	10376	2012-09-29	13:53:29	753556	7.6838e+06
Amber	10376	2012-09-30	13:01:04	753666	7.68383e+06
Amber	10376	2012-10-01	13:11:48	753609	7.68371e+06
Amber	10376	2012-10-02	13:32:30	753373	7.68344e+06
Amber	10376	2012-10-03	13:17:20	753337	7.6834e+06
Amber	10376	2012-10-04	13:52:54	753291	7.68325e+06
Amber	10376	2012-10-05	13:22:29	753193	7.68314e+06
Amber	10376	2012-10-06	13:12:41	752719	7.68288e+06
Amber	10376	2012-10-07	13:59:20	752368	7.68287e+06
Amber	10376	2012-10-08	13:28:00	752402	7.6832e+06
Amber	10376	2012-10-09	13:52:47	752403	7.68319e+06
Amber	10376	2012-10-10	13:02:04	752397	7.68299e+06
Amber	10376	2012-10-11	13:02:28	752369	7.68312e+06
Amber	10376	2012-10-12	13:42:30	752390	7.68312e+06
Amber	10376	2012-10-13	13:31:43	752372	7.68313e+06
Amber	10376	2012-10-14	13:01:34	752489	7.6831e+06
Amber	10376	2012-10-15	13:22:14	752578	7.68296e+06
Amber	10376	2012-10-16	13:21:45	752570	7.68295e+06
Amber	10376	2012-10-17	13:01:34	752616	7.68296e+06
Amber	10376	2012-10-18	13:02:04	752641	7.68312e+06
Amber	10376	2012-10-19	13:41:48	752700	7.68318e+06
Amber	10376	2012-10-20	13:02:22	752723	7.68314e+06
Amber	10376	2012-10-21	13:22:13	752764	7.68309e+06
Amber	10376	2012-10-22	13:01:35	752789	7.68308e+06
Amber	10376	2012-10-23	13:12:42	752786	7.68308e+06
Amber	10376	2012-10-24	13:06:53	752781	7.68307e+06
Amber	10376	2012-10-25	13:02:35	752813	7.68308e+06
Amber	10376	2012-10-27	13:01:35	752776	7.68307e+06
Amber	10376	2012-10-28	13:13:55	753070	7.68337e+06
Amber	10376	2012-10-29	13:45:33	753368	7.68346e+06
Amber	10376	2012-10-30	13:52:52	753367	7.68341e+06
Amber	10376	2012-10-31	13:01:34	753356	7.6834e+06
Amber	10376	2012-11-01	13:42:27	753563	7.68373e+06
Amber	10376	2012-11-02	13:46:06	753473	7.68386e+06
Amber	10376	2012-11-03	13:01:52	753447	7.68397e+06
Amber	10376	2012-11-04	13:55:04	753540	7.68408e+06
Amber	10376	2012-11-05	13:02:35	753534	7.68409e+06
Amber	10376	2012-11-06	13:53:36	753580	7.68409e+06
Amber	10376	2012-11-07	13:51:49	753711	7.68417e+06
Amber	10376	2012-11-08	13:46:22	753869	7.68414e+06
Amber	10376	2012-11-09	13:56:05	753869	7.68413e+06
Amber	10376	2012-11-10	13:51:23	753801	7.68426e+06
Amber	10376	2012-11-11	13:43:05	753708	7.68428e+06
Amber	10376	2012-11-12	13:55:50	753609	7.68427e+06
Amber	10376	2012-11-13	13:32:25	753628	7.68425e+06
Amber	10376	2012-11-14	13:21:53	753628	7.68426e+06
Amber	10376	2012-11-15	13:28:27	753626	7.68424e+06
Amber	10376	2012-11-16	13:33:11	753621	7.68423e+06
Amber	10376	2012-11-17	13:32:15	753608	7.68418e+06
Amber	10376	2012-11-18	13:22:25	753602	7.68419e+06
Amber	10376	2012-11-19	13:12:47	753630	7.68426e+06
Amber	10376	2012-11-20	13:02:35	753622	7.68425e+06
Amber	10376	2012-11-21	13:32:47	753639	7.68426e+06
Amber	10376	2012-11-22	13:34:42	753761	7.68425e+06
Amber	10376	2012-11-23	13:00:35	753741	7.68424e+06
Amber	10376	2012-11-24	13:52:52	753744	7.68425e+06
Amber	10376	2012-11-25	13:02:34	753631	7.68426e+06
Amber	10376	2012-11-26	13:12:12	753638	7.68426e+06
Bert	10371	2012-09-18	13:22:45	752838	7.68397e+06
Bert	10371	2012-09-19	13:12:01	752930	7.68397e+06
Bert	10371	2012-09-20	13:02:59	752928	7.68397e+06
Bert	10371	2012-09-21	13:02:34	752956	7.68404e+06
Bert	10371	2012-09-22	13:12:05	752987	7.68398e+06
Bert	10371	2012-09-23	13:43:18	752846	7.68399e+06
Bert	10371	2012-09-24	13:44:25	752969	7.68406e+06
Bert	10371	2012-09-25	13:54:00	752837	7.68404e+06
Bert	10371	2012-09-26	13:44:49	752979	7.68398e+06
Bert	10371	2012-09-27	13:51:59	752906	7.68405e+06
Bert	10371	2012-09-28	13:50:52	752887	7.6841e+06
Bert	10371	2012-09-29	13:11:12	752835	7.68398e+06
Bert	10371	2012-09-30	13:43:33	752895	7.68397e+06
Bert	10371	2012-10-01	13:42:27	752853	7.68402e+06
Bert	10371	2012-10-02	13:45:04	752936	7.68395e+06
Bert	10371	2012-10-03	13:54:27	752994	7.68403e+06
Bert	10371	2012-10-04	13:53:00	752990	7.68403e+06
Bert	10371	2012-10-05	13:47:55	752979	7.68406e+06
Bert	10371	2012-10-06	13:42:13	752971	7.68399e+06
Bert	10371	2012-10-07	13:47:05	752971	7.68398e+06
Bert	10371	2012-10-09	13:03:07	752942	7.68403e+06
Bert	10371	2012-10-10	13:22:28	753003	7.684e+06
Bert	10371	2012-10-11	13:17:38	752957	7.68397e+06
Bert	10371	2012-10-12	13:24:02	752930	7.68407e+06
Bert	10371	2012-10-13	13:50:12	752904	7.68404e+06
Bert	10371	2012-10-14	13:02:35	752794	7.684e+06
Bert	10371	2012-10-15	13:01:53	753046	7.68406e+06
Bert	10371	2012-10-16	13:22:18	753033	7.68404e+06
Bert	10371	2012-10-18	13:03:04	752996	7.68404e+06
Bert	10371	2012-10-19	13:23:24	753015	7.68402e+06
Bert	10371	2012-10-20	13:02:28	752898	7.68406e+06
Bert	10371	2012-10-21	13:02:34	752961	7.68403e+06
Bert	10371	2012-10-22	13:02:34	753038	7.68401e+06
Bert	10371	2012-10-23	13:46:47	752851	7.68403e+06
Bert	10371	2012-10-24	13:11:54	753034	7.68402e+06
Bert	10371	2012-10-25	13:38:16	752931	7.68404e+06
Bert	10371	2012-10-26	13:02:22	752865	7.68401e+06
Bert	10371	2012-10-27	13:01:52	752891	7.68395e+06
Bert	10371	2012-10-28	13:23:34	752981	7.68402e+06
Bert	10371	2012-10-29	13:10:41	752938	7.68399e+06
Bert	10371	2012-10-31	13:42:18	753020	7.68404e+06
Bert	10371	2012-11-01	13:13:03	752973	7.6841e+06
Bert	10371	2012-11-02	13:52:12	753043	7.68403e+06
Bert	10371	2012-11-03	13:01:59	752998	7.68409e+06
Bert	10371	2012-11-04	13:42:13	752980	7.68406e+06
Bert	10371	2012-11-05	13:51:59	752896	7.68407e+06
Bert	10371	2012-11-06	13:03:36	753031	7.68402e+06
Bert	10371	2012-11-07	13:42:13	752951	7.68403e+06
Bert	10371	2012-11-08	13:32:19	753030	7.68399e+06
Bert	10371	2012-11-09	13:43:24	752992	7.68402e+06
Bert	10371	2012-11-10	13:58:05	753056	7.68404e+06
Bert	10371	2012-11-11	13:42:18	753035	7.68401e+06
Bert	10371	2012-11-12	13:11:14	752962	7.684e+06
Bert	10371	2012-11-13	13:24:12	752994	7.68401e+06
Bert	10371	2012-11-14	13:32:00	752911	7.68407e+06
Bert	10371	2012-11-15	13:32:36	752903	7.68396e+06
Bert	10371	2012-11-16	13:38:01	753026	7.68401e+06
Bert	10371	2012-11-17	13:45:35	753029	7.68402e+06
Bert	10371	2012-11-18	13:22:42	752916	7.68408e+06
Bert	10371	2012-11-19	13:42:51	752888	7.68405e+06
Betty	10377	2012-09-19	13:03:04	753283	7.68412e+06
Betty	10377	2012-09-20	13:01:58	753288	7.68411e+06
Betty	10377	2012-09-21	13:00:35	753305	7.6841e+06
Betty	10377	2012-09-22	13:12:06	753310	7.6841e+06
Betty	10377	2012-09-23	13:02:22	753319	7.6841e+06
Betty	10377	2012-09-25	13:43:18	753301	7.68413e+06
Betty	10377	2012-09-26	13:22:48	753259	7.68412e+06
Betty	10377	2012-09-27	13:22:07	753258	7.68414e+06
Betty	10377	2012-09-28	13:02:29	753262	7.68411e+06
Betty	10377	2012-09-29	13:02:05	753283	7.68412e+06
Betty	10377	2012-09-30	13:01:05	753306	7.68409e+06
Betty	10377	2012-10-01	13:43:12	753300	7.68409e+06
Betty	10377	2012-10-02	13:20:30	753295	7.68409e+06
Betty	10377	2012-10-03	13:12:15	753318	7.68412e+06
Betty	10377	2012-10-04	13:43:53	753246	7.6841e+06
Betty	10377	2012-10-05	13:54:24	753276	7.68409e+06
Betty	10377	2012-10-06	13:22:05	753315	7.6841e+06
Betty	10377	2012-10-07	13:29:36	753321	7.68411e+06
Betty	10377	2012-10-08	13:42:13	753293	7.68411e+06
Betty	10377	2012-10-09	13:03:05	753294	7.68411e+06
Betty	10377	2012-10-10	13:57:57	753390	7.68407e+06
Betty	10377	2012-10-11	13:53:36	753411	7.6841e+06
Betty	10377	2012-10-12	13:14:54	753380	7.68414e+06
Betty	10377	2012-10-13	13:01:04	753390	7.68413e+06
Betty	10377	2012-10-14	13:02:29	753329	7.68414e+06
Betty	10377	2012-10-15	13:01:04	753400	7.68407e+06
Betty	10377	2012-10-16	13:02:04	753366	7.68412e+06
Betty	10377	2012-10-17	13:24:35	753262	7.68409e+06
Betty	10377	2012-10-18	13:52:00	753291	7.68409e+06
Betty	10377	2012-10-19	13:52:29	753309	7.68415e+06
Betty	10377	2012-10-20	13:02:35	753317	7.68413e+06
Betty	10377	2012-10-21	13:21:55	753303	7.6841e+06
Betty	10377	2012-10-22	13:33:31	753318	7.68409e+06
Betty	10377	2012-10-23	13:24:54	753406	7.68408e+06
Betty	10377	2012-10-24	13:02:35	753342	7.68402e+06
Betty	10377	2012-10-25	13:13:29	753331	7.68404e+06
Betty	10377	2012-10-26	13:51:14	753285	7.68412e+06
Betty	10377	2012-10-27	13:44:53	753337	7.68402e+06
Betty	10377	2012-10-28	13:13:18	753270	7.68411e+06
Betty	10377	2012-10-29	13:25:21	753277	7.68413e+06
Betty	10377	2012-10-30	13:01:53	753343	7.68406e+06
Betty	10377	2012-10-31	13:32:33	753347	7.68402e+06
Betty	10377	2012-11-01	13:02:34	753369	7.68401e+06
Betty	10377	2012-11-02	13:45:05	753353	7.68403e+06
Betty	10377	2012-11-03	13:00:52	753368	7.68408e+06
Betty	10377	2012-11-05	13:02:05	753300	7.68412e+06
Betty	10377	2012-11-06	13:22:31	753269	7.68413e+06
Betty	10377	2012-11-07	13:03:06	753359	7.68399e+06
Betty	10377	2012-11-08	13:41:34	753309	7.68402e+06
Betty	10377	2012-11-10	13:58:36	753345	7.68402e+06
Betty	10377	2012-11-11	13:42:23	753304	7.68412e+06
Betty	10377	2012-11-12	13:02:33	753326	7.68411e+06
Betty	10377	2012-11-13	13:41:47	753343	7.68402e+06
Betty	10377	2012-11-14	13:53:29	753338	7.68411e+06
Betty	10377	2012-11-15	13:45:06	753289	7.68411e+06
Betty	10377	2012-11-16	13:51:58	753294	7.6841e+06
Betty	10377	2012-11-17	13:22:48	753262	7.68412e+06
Betty	10377	2012-11-18	13:12:16	753342	7.68401e+06
Betty	10377	2012-11-19	13:33:47	753340	7.68401e+06
Betty	10377	2013-05-12	13:27:18	753327	7.68412e+06
Betty	10377	2013-05-13	13:22:32	753312	7.68414e+06
Betty	10377	2013-05-14	13:52:10	753323	7.68413e+06
Betty	10377	2013-05-15	13:51:28	753291	7.68412e+06
Betty	10377	2013-05-16	13:14:16	753277	7.68414e+06
Betty	10377	2013-05-17	13:11:42	753293	7.68416e+06
Betty	10377	2013-05-18	13:01:34	753275	7.68411e+06
Betty	10377	2013-05-19	13:42:04	753253	7.68411e+06
Betty	10377	2013-05-20	13:12:30	753273	7.68409e+06
Betty	10377	2013-05-21	13:00:35	753260	7.6841e+06
Betty	10377	2013-05-22	13:48:36	753275	7.6841e+06
Betty	10377	2013-05-23	13:40:51	753276	7.68411e+06
Betty	10377	2013-05-24	13:42:24	753270	7.6841e+06
Betty	10377	2013-05-25	13:00:58	753283	7.68412e+06
Betty	10377	2013-05-26	13:01:52	753292	7.6841e+06
Betty	10377	2013-05-27	13:01:56	753294	7.6841e+06
Betty	10377	2013-05-28	13:00:59	753297	7.68409e+06
Betty	10377	2013-05-29	13:11:48	753299	7.6841e+06
Betty	10377	2013-05-30	13:59:40	753294	7.6841e+06
Betty	10377	2013-05-31	13:02:58	753297	7.68409e+06
Betty	10377	2013-06-01	13:52:13	753301	7.68406e+06
Betty	10377	2013-06-02	13:42:05	753269	7.68411e+06
Betty	10377	2013-06-03	13:13:42	753271	7.68409e+06
Betty	10377	2013-06-04	13:55:00	753269	7.68412e+06
Betty	10377	2013-06-05	13:42:56	753256	7.68411e+06
Betty	10377	2013-06-06	13:13:08	753261	7.68411e+06
Betty	10377	2013-06-07	13:53:59	753276	7.68408e+06
Betty	10377	2013-06-08	13:44:41	753295	7.68406e+06
Betty	10377	2013-06-09	13:02:23	753293	7.68406e+06
Betty	10377	2013-06-10	13:02:34	753282	7.68408e+06
Betty	10377	2013-06-11	13:40:47	753295	7.68409e+06
Betty	10377	2013-06-12	13:13:01	753302	7.68409e+06
Betty	10377	2013-06-13	13:12:42	753295	7.68409e+06
Betty	10377	2013-06-14	13:41:37	753285	7.68411e+06
Betty	10377	2013-06-15	13:02:34	753278	7.68413e+06
Betty	10377	2013-06-16	13:51:31	753285	7.68412e+06
Betty	10377	2013-06-17	13:23:47	753300	7.68412e+06
Betty	10377	2013-06-18	13:46:52	753304	7.68413e+06
Betty	10377	2013-06-19	13:13:55	753318	7.68413e+06
Betty	10377	2013-06-20	13:53:41	753278	7.68413e+06
Betty	10377	2013-06-21	13:56:42	753277	7.68414e+06
Betty	10377	2013-06-22	13:31:59	753286	7.68413e+06
Betty	10377	2013-06-23	13:12:30	753310	7.68412e+06
Betty	10377	2013-06-24	13:52:34	753305	7.68413e+06
Betty	10377	2013-06-25	13:31:48	753272	7.68413e+06
Betty	10377	2013-06-26	13:41:24	753283	7.68412e+06
Betty	10377	2013-06-27	13:32:08	753256	7.68413e+06
Betty	10377	2013-06-28	13:51:58	753286	7.68412e+06
Betty	10377	2013-06-29	13:33:42	753301	7.68412e+06
Betty	10377	2013-06-30	13:12:35	753250	7.68412e+06
Betty	10377	2013-07-01	13:42:10	753275	7.68413e+06
Betty	10377	2013-07-02	13:41:18	753285	7.68414e+06
Betty	10377	2013-07-03	13:12:05	753293	7.68414e+06
Betty	10377	2013-07-04	13:01:35	753296	7.68412e+06
Betty	10377	2013-07-05	13:02:21	753313	7.68411e+06
Betty	10377	2013-07-06	13:10:53	753316	7.68411e+06
Betty	10377	2013-07-07	13:45:17	753319	7.68406e+06
Betty	10377	2013-07-08	13:21:04	753272	7.68412e+06
Betty	10377	2013-07-09	13:11:37	753272	7.68411e+06
Chuck	10378	2012-09-20	13:02:34	753233	7.68435e+06
Chuck	10378	2012-09-21	13:12:11	753200	7.6843e+06
Chuck	10378	2012-09-22	13:52:06	753174	7.68435e+06
Chuck	10378	2012-09-23	13:52:54	753069	7.68438e+06
Chuck	10378	2012-09-24	13:13:22	753097	7.68434e+06
Chuck	10378	2012-09-25	13:01:58	753123	7.68423e+06
Chuck	10378	2012-09-26	13:01:35	753151	7.68442e+06
Chuck	10378	2012-09-27	13:22:34	753158	7.68425e+06
Chuck	10378	2012-09-28	13:02:34	753074	7.68434e+06
Chuck	10378	2012-09-29	13:52:45	753116	7.68428e+06
Chuck	10378	2012-09-30	13:52:04	753118	7.68421e+06
Chuck	10378	2012-10-01	13:31:35	753096	7.68427e+06
Chuck	10378	2012-10-02	13:55:54	753109	7.68448e+06
Chuck	10378	2012-10-03	13:32:28	753158	7.68447e+06
Chuck	10378	2012-10-04	13:42:19	753082	7.68436e+06
Chuck	10378	2012-10-05	13:28:05	753077	7.68417e+06
Chuck	10378	2012-10-06	13:43:41	753196	7.68445e+06
Chuck	10378	2012-10-07	13:50:26	753068	7.68431e+06
Chuck	10378	2012-10-08	13:04:30	753089	7.68434e+06
Chuck	10378	2012-10-09	13:22:12	753151	7.68441e+06
Chuck	10378	2012-10-10	13:56:29	753034	7.68432e+06
Chuck	10378	2012-10-11	13:31:00	753094	7.68442e+06
Chuck	10378	2012-10-12	13:22:13	753132	7.68433e+06
Chuck	10378	2012-10-13	13:12:00	753067	7.68434e+06
Chuck	10378	2012-10-14	13:05:08	753128	7.68429e+06
Chuck	10378	2012-10-15	13:41:55	753071	7.68427e+06
Chuck	10378	2012-10-16	13:50:23	753166	7.68424e+06
Chuck	10378	2012-10-17	NA	NA	NA
Chuck	10378	2012-10-18	NA	NA	NA
Chuck	10378	2012-10-19	13:55:33	753094	7.68436e+06
Chuck	10378	2012-10-21	13:49:38	753151	7.68442e+06
Chuck	10378	2012-10-22	13:53:03	753113	7.68433e+06
Chuck	10378	2012-10-24	13:44:34	753090	7.68428e+06
Chuck	10378	2012-10-26	13:41:33	753191	7.68444e+06
Chuck	10378	2012-10-27	13:14:30	753125	7.68448e+06
Chuck	10378	2012-10-28	13:02:05	753097	7.68443e+06
Chuck	10378	2012-10-30	13:43:00	753099	7.68423e+06
Chuck	10378	2012-10-31	13:00:53	753116	7.68433e+06
Chuck	10378	2012-11-01	13:22:06	753114	7.68449e+06
Chuck	10378	2012-11-02	13:01:59	753094	7.68429e+06
Chuck	10378	2012-11-03	13:52:30	753111	7.68439e+06
Chuck	10378	2012-11-04	13:02:28	753183	7.68444e+06
Chuck	10378	2012-11-05	13:53:07	753108	7.68449e+06
Chuck	10378	2012-11-06	13:53:09	753117	7.68438e+06
Chuck	10378	2012-11-07	13:58:40	753107	7.68444e+06
Chuck	10378	2012-11-08	13:22:12	753135	7.68451e+06
Chuck	10378	2012-11-09	13:02:35	753130	7.68448e+06
Chuck	10378	2012-11-10	13:41:46	753103	7.6844e+06
Chuck	10378	2012-11-11	13:23:30	753143	7.6845e+06
Chuck	10378	2012-11-12	13:41:32	753250	7.68434e+06
Chuck	10378	2012-11-13	13:23:24	753138	7.68448e+06
Chuck	10378	2012-11-14	13:41:02	753108	7.6845e+06
Chuck	10378	2012-11-15	13:22:00	753135	7.68449e+06
Chuck	10378	2012-11-16	13:42:55	753113	7.68443e+06
Chuck	10378	2012-11-17	13:22:55	753111	7.68436e+06
Chuck	10378	2012-11-18	13:32:21	753108	7.6845e+06
Danielle	10379	2013-05-12	13:50:47	752893	7.68403e+06
Danielle	10379	2013-05-13	13:44:52	752879	7.68399e+06
Danielle	10379	2013-05-14	13:32:36	752890	7.68395e+06
Danielle	10379	2013-05-15	13:21:55	752893	7.68396e+06
Danielle	10379	2013-05-16	13:11:51	752928	7.68397e+06
Danielle	10379	2013-05-17	13:48:41	752935	7.68398e+06
Danielle	10379	2013-05-18	13:02:04	752925	7.68398e+06
Danielle	10379	2013-05-19	13:11:47	752930	7.68399e+06
Danielle	10379	2013-05-20	13:53:58	752950	7.68402e+06
Danielle	10379	2013-05-21	13:02:34	752948	7.68403e+06
Danielle	10379	2013-05-22	13:31:11	752959	7.68402e+06
Danielle	10379	2013-05-23	13:02:22	752927	7.684e+06
Danielle	10379	2013-05-24	13:02:35	752959	7.68399e+06
Danielle	10379	2013-05-25	13:13:46	752945	7.684e+06
Danielle	10379	2013-05-26	13:11:54	752955	7.68397e+06
Danielle	10379	2013-05-27	13:41:53	752939	7.68398e+06
Danielle	10379	2013-05-28	13:50:37	752921	7.68402e+06
Danielle	10379	2013-05-29	13:34:03	752938	7.684e+06
Danielle	10379	2013-05-30	13:03:04	752929	7.684e+06
Danielle	10379	2013-05-31	13:02:29	752921	7.68401e+06
Danielle	10379	2013-06-01	13:30:59	752924	7.68403e+06
Danielle	10379	2013-06-02	13:02:34	752931	7.68404e+06
Danielle	10379	2013-06-03	13:52:47	752957	7.68399e+06
Danielle	10379	2013-06-04	13:52:37	752953	7.68402e+06
Danielle	10379	2013-06-05	13:41:50	752932	7.68399e+06
Danielle	10379	2013-06-06	13:51:24	752911	7.684e+06
Danielle	10379	2013-06-07	13:41:25	752921	7.68399e+06
Danielle	10379	2013-06-08	13:52:40	752927	7.684e+06
Danielle	10379	2013-06-09	13:32:34	752892	7.68396e+06
Danielle	10379	2013-06-10	13:41:12	752909	7.68396e+06
Danielle	10379	2013-06-11	13:14:47	752938	7.684e+06
Danielle	10379	2013-06-12	13:40:23	752959	7.684e+06
Danielle	10379	2013-06-13	13:12:25	752956	7.684e+06
Danielle	10379	2013-06-14	13:11:31	752932	7.684e+06
Danielle	10379	2013-06-15	13:12:24	752950	7.68402e+06
Danielle	10379	2013-06-16	13:41:08	752936	7.68403e+06
Danielle	10379	2013-06-17	13:53:53	752948	7.68404e+06
Danielle	10379	2013-06-18	13:02:22	752915	7.68404e+06
Danielle	10379	2013-06-19	13:01:52	752950	7.68404e+06
Danielle	10379	2013-06-20	13:01:34	752956	7.68402e+06
Danielle	10379	2013-06-21	13:02:22	752984	7.684e+06
Danielle	10379	2013-06-22	13:12:13	753024	7.684e+06
Danielle	10379	2013-06-23	13:02:04	752999	7.684e+06
Danielle	10379	2013-06-24	13:21:41	752933	7.684e+06
Danielle	10379	2013-06-25	13:12:06	752890	7.68397e+06
Danielle	10379	2013-06-26	13:57:05	752884	7.68396e+06
Danielle	10379	2013-06-27	13:54:30	752907	7.68396e+06
Danielle	10379	2013-06-28	13:11:02	752887	7.68398e+06
Danielle	10379	2013-06-29	13:02:34	752917	7.68399e+06
Danielle	10379	2013-06-30	13:01:34	752881	7.68398e+06
Danielle	10379	2013-07-01	13:23:07	752886	7.68401e+06
Danielle	10379	2013-07-02	13:12:53	752916	7.68402e+06
Danielle	10379	2013-07-03	13:20:59	752888	7.68404e+06
Danielle	10379	2013-07-04	13:30:16	752879	7.68404e+06
Danielle	10379	2013-07-05	13:43:00	752885	7.68403e+06
Danielle	10379	2013-07-06	13:21:54	752850	7.68407e+06
Danielle	10379	2013-07-07	13:01:52	752838	7.68407e+06
Danielle	10379	2013-07-08	13:02:23	752852	7.68407e+06
Danielle	10379	2013-07-09	13:22:35	752869	7.68402e+06
Danielle	10379	2013-07-10	13:16:17	752882	7.68403e+06
Danielle	10379	2013-07-11	13:33:53	752883	7.68405e+06
Francoise	13101	2013-05-12	13:22:35	753018	7.684e+06
Francoise	13101	2013-05-13	13:52:22	752998	7.68397e+06
Francoise	13101	2013-05-14	13:53:37	752940	7.68399e+06
Francoise	13101	2013-05-15	13:00:34	752927	7.68399e+06
Francoise	13101	2013-05-16	13:21:54	752932	7.68399e+06
Francoise	13101	2013-05-17	13:00:58	752935	7.68399e+06
Francoise	13101	2013-05-18	13:01:59	752930	7.68399e+06
Francoise	13101	2013-05-19	13:02:34	752936	7.68399e+06
Francoise	13101	2013-05-20	13:02:22	752932	7.68399e+06
Francoise	13101	2013-05-21	13:49:59	752930	7.68398e+06
Francoise	13101	2013-05-22	13:41:46	752932	7.68398e+06
Francoise	13101	2013-05-23	13:01:04	752936	7.68399e+06
Francoise	13101	2013-05-24	13:02:04	752925	7.68399e+06
Francoise	13101	2013-05-25	13:02:34	752927	7.68399e+06
Francoise	13101	2013-05-26	13:01:53	752930	7.68395e+06
Francoise	13101	2013-05-27	13:02:34	752924	7.684e+06
Francoise	13101	2013-05-28	13:02:22	752932	7.68399e+06
Francoise	13101	2013-05-29	13:02:05	752932	7.68399e+06
Francoise	13101	2013-05-30	13:22:18	752929	7.684e+06
Francoise	13101	2013-05-31	13:02:36	752936	7.68397e+06
Francoise	13101	2013-06-01	13:01:35	752933	7.68399e+06
Francoise	13101	2013-06-02	13:06:23	752933	7.68398e+06
Francoise	13101	2013-06-03	13:02:35	752933	7.68399e+06
Francoise	13101	2013-06-04	13:50:34	752930	7.68398e+06
Francoise	13101	2013-06-05	13:32:01	752937	7.68399e+06
Francoise	13101	2013-06-06	13:51:59	752928	7.68399e+06
Francoise	13101	2013-06-07	13:42:34	752935	7.68399e+06
Francoise	13101	2013-06-08	13:02:22	752933	7.68398e+06
Francoise	13101	2013-06-09	13:42:14	752932	7.68399e+06
Francoise	13101	2013-06-10	14:01:23	752977	7.68407e+06
Francoise	13101	2013-06-11	13:33:05	752925	7.68399e+06
Francoise	13101	2013-06-12	13:54:59	752925	7.68399e+06
Francoise	13101	2013-06-13	13:02:34	752933	7.68399e+06
Francoise	13101	2013-06-14	13:01:34	752932	7.68399e+06
Francoise	13101	2013-06-15	13:20:28	752940	7.68399e+06
Francoise	13101	2013-06-16	13:59:28	752943	7.68398e+06
Francoise	13101	2013-06-17	13:02:04	752936	7.68399e+06
Francoise	13101	2013-06-18	13:00:34	752938	7.68399e+06
Francoise	13101	2013-06-19	13:00:35	752930	7.68398e+06
Francoise	13101	2013-06-20	13:50:58	752936	7.68399e+06
Francoise	13101	2013-06-21	13:51:01	752932	7.68399e+06
Francoise	13101	2013-06-22	13:52:48	752941	7.68399e+06
Francoise	13101	2013-06-23	13:11:23	752932	7.68399e+06
Francoise	13101	2013-06-24	13:02:04	752935	7.68399e+06
Francoise	13101	2013-06-25	13:02:04	752935	7.68399e+06
Francoise	13101	2013-06-26	13:31:01	752922	7.68399e+06
Francoise	13101	2013-06-27	13:02:28	752935	7.68399e+06
Francoise	13101	2013-06-28	13:24:17	752933	7.68399e+06
Francoise	13101	2013-06-29	13:01:52	752935	7.68398e+06
Francoise	13101	2013-06-30	13:21:23	752938	7.68399e+06
Francoise	13101	2013-07-01	13:02:53	752935	7.68399e+06
Francoise	13101	2013-07-02	13:21:24	752924	7.68399e+06
Francoise	13101	2013-07-03	13:52:17	752929	7.68399e+06
Francoise	13101	2013-07-04	13:02:22	752933	7.68399e+06
Francoise	13101	2013-07-05	13:01:34	752935	7.68399e+06
Francoise	13101	2013-07-06	13:11:59	752911	7.68397e+06
Francoise	13101	2013-07-07	13:02:04	752933	7.68399e+06
Francoise	13101	2013-07-08	13:23:36	752926	7.68401e+06
Francoise	13101	2013-07-09	13:00:52	752932	7.68399e+06
Francoise	13101	2013-07-10	13:12:08	752935	7.68399e+06
Francoise	13101	2013-07-11	13:21:36	752936	7.68398e+06
Freedom	9374	2012-09-18	13:00:34	752925	7.68398e+06
Freedom	9374	2012-09-19	13:14:36	752956	7.68399e+06
Freedom	9374	2012-09-20	13:01:58	752967	7.68399e+06
Freedom	9374	2012-09-21	13:25:00	752948	7.68403e+06
Freedom	9374	2012-09-22	13:22:36	752951	7.68403e+06
Freedom	9374	2012-09-23	13:51:37	752944	7.68404e+06
Freedom	9374	2012-09-24	13:01:34	752904	7.68405e+06
Freedom	9374	2012-09-25	13:02:52	752896	7.68407e+06
Freedom	9374	2012-09-26	13:01:35	752876	7.68401e+06
Freedom	9374	2012-09-27	13:51:47	752897	7.68401e+06
Freedom	9374	2012-09-28	13:32:30	752896	7.68407e+06
Freedom	9374	2012-09-29	13:01:34	752955	7.68403e+06
Freedom	9374	2012-09-30	13:00:34	752976	7.68399e+06
Freedom	9374	2012-10-01	13:22:06	752991	7.68403e+06
Freedom	9374	2012-10-02	13:43:02	752930	7.68399e+06
Freedom	9374	2012-10-03	13:18:03	752954	7.68408e+06
Freedom	9374	2012-10-04	13:31:41	752976	7.68419e+06
Freedom	9374	2012-10-05	13:34:18	752968	7.68421e+06
Freedom	9374	2012-10-06	13:01:34	752978	7.68423e+06
Freedom	9374	2012-10-07	13:51:05	752986	7.68419e+06
Freedom	9374	2012-10-08	13:01:23	752901	7.68419e+06
Freedom	9374	2012-10-09	13:43:07	752848	7.68416e+06
Freedom	9374	2012-10-10	13:22:44	752976	7.68399e+06
Freedom	9374	2012-10-11	13:02:35	752989	7.68399e+06
Freedom	9374	2012-10-12	13:02:29	753042	7.68404e+06
Freedom	9374	2012-10-13	13:02:35	752960	7.684e+06
Freedom	9374	2012-10-14	13:12:24	752990	7.68399e+06
Freedom	9374	2012-10-15	13:03:04	752934	7.684e+06
Freedom	9374	2012-10-16	13:03:04	752885	7.68396e+06
Freedom	9374	2012-10-17	13:01:34	752945	7.68403e+06
Freedom	9374	2012-10-18	13:42:35	752950	7.68404e+06
Freedom	9374	2012-10-19	13:41:25	752907	7.68405e+06
Freedom	9374	2012-10-20	13:56:23	752899	7.68405e+06
Freedom	9374	2012-10-21	13:54:03	752896	7.68407e+06
Freedom	9374	2012-10-22	13:02:05	752968	7.68398e+06
Freedom	9374	2012-10-23	13:34:40	752963	7.68399e+06
Freedom	9374	2012-10-24	13:44:46	752905	7.68404e+06
Freedom	9374	2012-10-25	13:42:48	752857	7.68408e+06
Freedom	9374	2012-10-26	13:02:04	752973	7.68419e+06
Freedom	9374	2012-10-27	13:01:52	752984	7.68423e+06
Freedom	9374	2012-10-28	13:01:34	752920	7.68417e+06
Freedom	9374	2012-10-29	13:02:34	752910	7.68404e+06
Freedom	9374	2012-10-30	13:11:49	752965	7.68398e+06
Freedom	9374	2012-10-31	13:02:34	752986	7.68419e+06
Freedom	9374	2012-11-01	13:32:04	752965	7.68422e+06
Freedom	9374	2012-11-02	13:40:24	752974	7.68418e+06
Freedom	9374	2012-11-03	13:12:30	753005	7.68414e+06
Freedom	9374	2012-11-04	13:11:55	752992	7.68418e+06
Freedom	9374	2012-11-05	13:02:06	752968	7.68399e+06
Freedom	9374	2012-11-06	13:02:22	752909	7.68405e+06
Freedom	9374	2012-11-07	13:41:41	752994	7.68419e+06
Freedom	9374	2012-11-08	13:23:18	752949	7.68421e+06
Freedom	9374	2012-11-09	13:25:58	752993	7.68419e+06
Freedom	9374	2012-11-10	13:01:35	753006	7.68418e+06
Freedom	9374	2012-11-11	13:42:05	752984	7.68419e+06
Freedom	9374	2012-11-12	13:23:18	753074	7.68404e+06
Freedom	9374	2012-11-13	13:42:18	752938	7.68398e+06
Freedom	9374	2012-11-14	13:54:36	752930	7.68405e+06
Freedom	9374	2012-11-15	13:12:33	752977	7.68418e+06
Freedom	9374	2012-11-16	13:51:02	752983	7.68423e+06
Freedom	9374	2012-11-17	13:32:25	752989	7.68418e+06
Freedom	9374	2012-11-18	13:02:28	752932	7.68419e+06
Freedom	9374	2012-11-19	13:23:18	753011	7.6842e+06
Freedom	9374	2012-11-20	13:12:17	752981	7.68422e+06
Freedom	9374	2012-11-21	13:21:42	752941	7.68405e+06
IceCream	10281	2012-09-18	13:59:35	752870	7.6842e+06
IceCream	10281	2012-09-19	13:02:04	752951	7.68422e+06
IceCream	10281	2012-09-20	13:02:34	752949	7.68418e+06
IceCream	10281	2012-09-21	13:00:58	752932	7.68412e+06
IceCream	10281	2012-09-22	13:01:52	752940	7.68409e+06
IceCream	10281	2012-09-23	13:01:34	752877	7.68408e+06
IceCream	10281	2012-09-24	13:11:48	752894	7.68411e+06
IceCream	10281	2012-09-25	13:56:57	752862	7.68419e+06
IceCream	10281	2012-09-26	13:01:53	752847	7.68419e+06
IceCream	10281	2012-09-27	13:52:18	752852	7.68419e+06
IceCream	10281	2012-09-28	13:01:35	752927	7.68421e+06
IceCream	10281	2012-09-29	13:59:13	752932	7.68421e+06
IceCream	10281	2012-09-30	13:01:52	752972	7.68421e+06
IceCream	10281	2012-10-01	13:22:07	752939	7.68413e+06
IceCream	10281	2012-10-02	13:44:14	752918	7.68416e+06
IceCream	10281	2012-10-03	13:02:23	752934	7.68413e+06
IceCream	10281	2012-10-04	13:02:36	752978	7.68419e+06
IceCream	10281	2012-10-05	13:02:34	752933	7.6842e+06
IceCream	10281	2012-10-06	13:57:12	752965	7.68421e+06
IceCream	10281	2012-10-07	13:32:52	752928	7.6842e+06
IceCream	10281	2012-10-08	13:30:24	752881	7.68421e+06
IceCream	10281	2012-10-09	13:24:08	752839	7.68418e+06
IceCream	10281	2012-10-10	13:32:37	752851	7.6842e+06
IceCream	10281	2012-10-11	13:33:37	752852	7.68417e+06
IceCream	10281	2012-10-12	13:41:09	752858	7.68415e+06
IceCream	10281	2012-10-13	13:01:58	752886	7.68408e+06
IceCream	10281	2012-10-14	13:50:41	752921	7.68411e+06
IceCream	10281	2012-10-15	13:02:04	752942	7.68416e+06
IceCream	10281	2012-10-16	13:01:04	752961	7.68422e+06
IceCream	10281	2012-10-18	13:02:04	752951	7.68421e+06
IceCream	10281	2012-10-19	23:02:53	752916	7.6841e+06
IceCream	10281	2012-10-20	19:29:35	752891	7.68412e+06
IceCream	10281	2012-10-21	20:42:30	752855	7.68419e+06
IceCream	10281	2012-10-22	16:58:05	752852	7.68419e+06
IceCream	10281	2012-10-23	07:00:09	752865	7.6842e+06
IceCream	10281	2012-10-24	06:38:01	752903	7.68421e+06
IceCream	10281	2012-10-25	00:53:30	752913	7.6842e+06
IceCream	10281	2012-10-26	05:14:00	752947	7.68415e+06
IceCream	10281	2012-10-27	02:47:36	752914	7.68416e+06
IceCream	10281	2012-10-28	00:48:50	752937	7.68413e+06
IceCream	10281	2012-10-29	02:43:54	752981	7.68419e+06
IceCream	10281	2012-10-30	13:13:02	752936	7.6842e+06
IceCream	10281	2013-05-12	13:12:37	752934	7.68455e+06
IceCream	10281	2013-05-13	13:13:07	752899	7.68455e+06
IceCream	10281	2013-05-14	13:58:29	752880	7.68455e+06
IceCream	10281	2013-05-15	13:02:35	752873	7.6846e+06
IceCream	10281	2013-05-16	13:01:34	752912	7.68455e+06
IceCream	10281	2013-05-17	13:11:47	752908	7.68454e+06
IceCream	10281	2013-05-18	13:24:07	752920	7.68459e+06
IceCream	10281	2013-05-19	13:02:35	752874	7.6846e+06
IceCream	10281	2013-05-20	13:00:59	752905	7.68454e+06
IceCream	10281	2013-05-21	13:10:47	752918	7.68454e+06
IceCream	10281	2013-05-22	13:20:07	753107	7.68459e+06
IceCream	10281	2013-05-23	13:01:52	753081	7.68459e+06
IceCream	10281	2013-05-24	13:02:34	753178	7.68452e+06
IceCream	10281	2013-05-25	13:02:28	753208	7.6845e+06
IceCream	10281	2013-05-26	13:12:05	753225	7.68449e+06
IceCream	10281	2013-05-27	13:12:41	753222	7.6845e+06
IceCream	10281	2013-05-29	13:02:05	753206	7.6845e+06
IceCream	10281	2013-05-30	13:01:59	753293	7.68449e+06
IceCream	10281	2013-05-31	13:01:59	753252	7.68449e+06
IceCream	10281	2013-06-01	13:43:12	753235	7.68454e+06
IceCream	10281	2013-06-02	13:11:30	753228	7.68449e+06
IceCream	10281	2013-06-03	13:57:07	753228	7.6845e+06
IceCream	10281	2013-06-04	13:54:24	753248	7.68445e+06
IceCream	10281	2013-06-05	13:02:04	753204	7.68443e+06
IceCream	10281	2013-06-06	13:23:00	753203	7.68441e+06
IceCream	10281	2013-06-07	13:42:53	753190	7.6844e+06
IceCream	10281	2013-06-08	13:02:21	753202	7.68442e+06
IceCream	10281	2013-06-09	13:52:19	753183	7.68443e+06
IceCream	10281	2013-06-10	13:33:22	753025	7.68458e+06
IceCream	10281	2013-06-11	13:02:35	752974	7.68458e+06
IceCream	10281	2013-06-12	13:02:22	752899	7.68456e+06
IceCream	10281	2013-06-13	13:50:53	752928	7.68458e+06
IceCream	10281	2013-06-14	13:59:42	752932	7.68454e+06
IceCream	10281	2013-06-15	13:52:47	752844	7.68458e+06
IceCream	10281	2013-06-16	13:01:58	752859	7.68457e+06
IceCream	10281	2013-06-17	13:52:17	752860	7.68457e+06
IceCream	10281	2013-06-18	13:00:59	752929	7.68457e+06
IceCream	10281	2013-06-19	13:12:35	752940	7.68457e+06
IceCream	10281	2013-06-20	13:14:34	752931	7.68455e+06
IceCream	10281	2013-06-21	13:48:10	752959	7.68455e+06
IceCream	10281	2013-06-22	13:32:36	752961	7.68456e+06
IceCream	10281	2013-06-23	13:32:59	752941	7.68458e+06
IceCream	10281	2013-06-24	13:33:11	752973	7.68459e+06
IceCream	10281	2013-06-25	13:02:34	752971	7.68459e+06
IceCream	10281	2013-06-26	13:41:23	752976	7.68459e+06
IceCream	10281	2013-06-27	13:22:22	753009	7.68461e+06
IceCream	10281	2013-06-28	13:42:49	752994	7.68462e+06
IceCream	10281	2013-06-29	13:01:58	752977	7.68459e+06
IceCream	10281	2013-06-30	13:12:06	752944	7.68458e+06
IceCream	10281	2013-07-01	13:50:50	752939	7.68458e+06
IceCream	10281	2013-07-02	13:12:12	752955	7.68457e+06
IceCream	10281	2013-07-03	13:58:17	752940	7.68456e+06
IceCream	10281	2013-07-04	13:12:17	752925	7.68458e+06
IceCream	10281	2013-07-05	13:02:35	752937	7.68455e+06
IceCream	10281	2013-07-06	13:01:04	752907	7.68454e+06
IceCream	10281	2013-07-07	13:33:34	752865	7.68455e+06
IceCream	10281	2013-07-08	13:22:25	752919	7.68452e+06
IceCream	10281	2013-07-09	13:02:35	752887	7.68458e+06
IceT	13104	2013-05-12	13:12:30	752675	7.68413e+06
IceT	13104	2013-05-13	13:01:52	752698	7.68416e+06
IceT	13104	2013-05-14	13:05:22	752744	7.68416e+06
IceT	13104	2013-05-15	13:22:17	752756	7.68411e+06
IceT	13104	2013-05-16	13:19:37	752764	7.68414e+06
IceT	13104	2013-05-17	13:02:28	752765	7.68411e+06
IceT	13104	2013-05-18	13:33:04	752757	7.68411e+06
IceT	13104	2013-05-19	13:02:34	752748	7.68414e+06
IceT	13104	2013-05-20	13:01:59	752712	7.68416e+06
IceT	13104	2013-05-21	13:34:11	752702	7.68415e+06
IceT	13104	2013-05-23	13:40:43	752704	7.68413e+06
IceT	13104	2013-05-24	13:02:05	752683	7.68415e+06
IceT	13104	2013-05-25	13:02:29	752691	7.68415e+06
IceT	13104	2013-05-26	13:02:04	752733	7.68408e+06
IceT	13104	2013-05-27	13:44:06	752781	7.68409e+06
IceT	13104	2013-05-28	13:11:36	752751	7.68412e+06
IceT	13104	2013-05-29	13:01:35	752730	7.68412e+06
IceT	13104	2013-05-30	13:52:52	752727	7.68411e+06
IceT	13104	2013-05-31	13:46:28	752690	7.68416e+06
IceT	13104	2013-06-01	13:50:54	752696	7.68414e+06
IceT	13104	2013-06-02	13:02:28	752696	7.68414e+06
IceT	13104	2013-06-03	13:40:55	752709	7.68415e+06
IceT	13104	2013-06-04	13:02:23	752745	7.68415e+06
IceT	13104	2013-06-05	13:55:12	752742	7.68415e+06
IceT	13104	2013-06-06	13:42:34	752713	7.68416e+06
IceT	13104	2013-06-07	13:41:29	752756	7.68411e+06
IceT	13104	2013-06-08	13:42:22	752760	7.68411e+06
IceT	13104	2013-06-09	13:59:49	752762	7.68409e+06
IceT	13104	2013-06-11	13:22:49	752673	7.68409e+06
IceT	13104	2013-06-12	13:52:54	752729	7.68414e+06
IceT	13104	2013-06-13	13:13:27	752723	7.68414e+06
IceT	13104	2013-06-14	13:52:12	752742	7.68415e+06
IceT	13104	2013-06-15	13:41:17	752736	7.68416e+06
IceT	13104	2013-06-16	13:42:00	752758	7.68418e+06
IceT	13104	2013-06-17	13:51:29	752758	7.68418e+06
IceT	13104	2013-06-18	13:34:22	752760	7.68418e+06
IceT	13104	2013-06-19	13:42:42	752754	7.68418e+06
IceT	13104	2013-06-20	13:42:35	752750	7.68418e+06
IceT	13104	2013-06-21	13:56:30	752761	7.68417e+06
IceT	13104	2013-06-22	13:54:42	752760	7.68417e+06
IceT	13104	2013-06-23	13:32:12	752761	7.68418e+06
IceT	13104	2013-06-24	13:12:29	752744	7.68416e+06
IceT	13104	2013-06-25	13:12:23	752716	7.68414e+06
IceT	13104	2013-06-26	13:02:04	752693	7.68415e+06
IceT	13104	2013-06-27	13:33:08	752699	7.68415e+06
IceT	13104	2013-06-28	13:02:05	752699	7.68416e+06
IceT	13104	2013-06-29	13:01:58	752694	7.68416e+06
IceT	13104	2013-06-30	13:33:31	752757	7.68419e+06
IceT	13104	2013-07-01	13:44:01	752758	7.68418e+06
IceT	13104	2013-07-02	13:11:59	752763	7.68417e+06
IceT	13104	2013-07-03	13:00:34	752766	7.68416e+06
IceT	13104	2013-07-04	13:52:28	752768	7.68418e+06
IceT	13104	2013-07-05	13:02:04	752776	7.68417e+06
IceT	13104	2013-07-06	13:01:52	752766	7.68417e+06
IceT	13104	2013-07-07	13:32:04	752769	7.68416e+06
IceT	13104	2013-07-09	13:02:34	752783	7.68413e+06
Isis	10262	2012-09-20	13:01:58	752847	7.68396e+06
Isis	10262	2012-09-21	13:02:22	752826	7.68405e+06
Isis	10262	2012-09-22	13:01:35	752883	7.68404e+06
Isis	10262	2012-09-23	13:01:58	752869	7.68404e+06
Isis	10262	2012-09-24	13:02:04	752872	7.68404e+06
Isis	10262	2012-09-25	13:02:23	752872	7.68404e+06
Isis	10262	2012-09-26	13:00:52	752866	7.68397e+06
Isis	10262	2012-09-28	13:39:30	752836	7.68397e+06
Isis	10262	2012-09-29	13:02:35	752832	7.68403e+06
Isis	10262	2012-10-01	13:37:54	752890	7.68394e+06
Isis	10262	2012-10-02	13:14:09	752891	7.68395e+06
Isis	10262	2012-10-03	13:50:05	752882	7.68396e+06
Isis	10262	2012-10-04	13:43:41	752906	7.68399e+06
Isis	10262	2012-10-05	13:42:38	752950	7.68398e+06
Isis	10262	2012-10-06	13:13:30	753011	7.68401e+06
Isis	10262	2012-10-07	13:02:28	752976	7.68397e+06
Isis	10262	2012-10-08	13:55:16	752945	7.68401e+06
Isis	10262	2012-10-09	13:02:05	752918	7.68401e+06
Isis	10262	2012-10-10	13:34:00	752869	7.68402e+06
Isis	10262	2012-10-11	13:01:34	752875	7.68403e+06
Isis	10262	2012-10-12	13:52:22	752868	7.68405e+06
Isis	10262	2012-10-13	13:02:06	752848	7.68401e+06
Isis	10262	2012-10-14	13:46:04	752896	7.68396e+06
Isis	10262	2012-10-15	13:14:18	752874	7.68396e+06
Isis	10262	2012-10-16	13:02:28	752888	7.68395e+06
Isis	10262	2012-10-17	13:02:04	752834	7.68396e+06
Isis	10262	2012-10-18	13:52:18	752891	7.684e+06
Isis	10262	2012-10-19	13:22:15	752897	7.68401e+06
Isis	10262	2012-10-20	13:03:33	752926	7.68404e+06
Isis	10262	2012-10-21	13:01:34	752954	7.68402e+06
Isis	10262	2012-10-22	13:42:18	752924	7.68403e+06
Isis	10262	2012-10-23	13:03:03	752861	7.68401e+06
Isis	10262	2012-10-24	13:02:04	752851	7.68402e+06
Isis	10262	2012-10-26	13:01:34	752893	7.68404e+06
Isis	10262	2012-10-27	13:01:34	752898	7.68404e+06
Isis	10262	2012-10-28	13:18:34	752898	7.68399e+06
Isis	10262	2012-10-29	13:02:04	752892	7.68398e+06
Isis	10262	2012-10-30	13:02:34	752893	7.68394e+06
Isis	10262	2012-10-31	13:19:45	752888	7.68395e+06
Isis	10262	2012-11-01	13:01:52	752896	7.68395e+06
Isis	10262	2012-11-02	13:02:28	752939	7.68395e+06
Isis	10262	2012-11-04	13:02:04	753004	7.68401e+06
Isis	10262	2012-11-05	13:02:06	752975	7.68401e+06
Isis	10262	2012-11-06	13:02:53	752889	7.68402e+06
Isis	10262	2012-11-07	13:02:34	752869	7.68404e+06
Isis	10262	2012-11-08	13:59:11	752872	7.684e+06
Isis	10262	2012-11-09	13:44:51	752842	7.68401e+06
Isis	10262	2012-11-10	13:12:25	752891	7.68405e+06
Isis	10262	2012-11-11	13:53:18	752888	7.68404e+06
Isis	10262	2012-11-12	13:44:05	752921	7.68401e+06
Isis	10262	2012-11-13	13:41:53	752880	7.684e+06
Isis	10262	2012-11-14	13:40:36	752850	7.68396e+06
Isis	10262	2012-11-15	13:41:19	752847	7.68394e+06
Isis	10262	2012-11-16	13:21:59	752935	7.68398e+06
Isis	10262	2012-11-17	13:21:59	752948	7.684e+06
Isis	10262	2012-11-18	13:51:41	752876	7.684e+06
Isis	10262	2012-11-19	13:28:03	752831	7.68408e+06
Isis	10262	2012-11-20	13:25:03	752852	7.68406e+06
Isis	10262	2012-11-21	13:22:29	752844	7.68406e+06
Isis	10262	2012-11-22	13:31:18	752892	7.68397e+06
Isis	10262	2012-11-23	13:22:30	752884	7.68395e+06
Isis	10262	2012-11-24	13:53:37	752885	7.68396e+06
Isis	10262	2012-11-25	13:02:06	752903	7.68399e+06
Jimmy	13105	2013-05-12	13:00:34	753048	7.68411e+06
Jimmy	13105	2013-05-13	13:33:54	753049	7.6841e+06
Jimmy	13105	2013-05-14	13:02:04	753053	7.68411e+06
Jimmy	13105	2013-05-15	13:50:41	753057	7.68411e+06
Jimmy	13105	2013-05-16	13:01:34	753049	7.68411e+06
Jimmy	13105	2013-05-17	13:32:59	753061	7.68416e+06
Jimmy	13105	2013-05-18	13:02:04	753058	7.68413e+06
Jimmy	13105	2013-05-19	13:32:28	753034	7.68414e+06
Jimmy	13105	2013-05-20	13:27:42	753044	7.68415e+06
Jimmy	13105	2013-05-21	13:02:34	753040	7.68414e+06
Jimmy	13105	2013-05-22	13:11:44	753013	7.68415e+06
Jimmy	13105	2013-05-23	13:22:01	753067	7.68413e+06
Jimmy	13105	2013-05-24	13:32:22	753070	7.6841e+06
Jimmy	13105	2013-05-25	13:01:52	753058	7.68413e+06
Jimmy	13105	2013-05-26	13:02:04	753070	7.68411e+06
Jimmy	13105	2013-05-27	13:02:22	753076	7.6841e+06
Jimmy	13105	2013-05-28	13:01:34	753073	7.68411e+06
Jimmy	13105	2013-05-29	13:03:06	753067	7.68411e+06
Jimmy	13105	2013-05-30	13:52:30	753067	7.6841e+06
Jimmy	13105	2013-05-31	13:51:07	753064	7.6841e+06
Jimmy	13105	2013-06-01	13:46:29	753061	7.68416e+06
Jimmy	13105	2013-06-02	13:02:22	753051	7.68413e+06
Jimmy	13105	2013-06-03	13:01:35	753049	7.68411e+06
Jimmy	13105	2013-06-04	13:41:19	753048	7.68411e+06
Jimmy	13105	2013-06-05	13:02:35	753053	7.68411e+06
Jimmy	13105	2013-06-06	13:04:03	753056	7.68414e+06
Jimmy	13105	2013-06-07	13:52:20	753066	7.68415e+06
Jimmy	13105	2013-06-08	13:53:50	753050	7.68412e+06
Jimmy	13105	2013-06-09	13:42:12	753040	7.68414e+06
Jimmy	13105	2013-06-10	13:12:37	753057	7.6841e+06
Jimmy	13105	2013-06-11	13:02:34	753072	7.68411e+06
Jimmy	13105	2013-06-12	13:32:09	753083	7.68409e+06
Jimmy	13105	2013-06-13	13:57:23	753075	7.6841e+06
Jimmy	13105	2013-06-14	13:52:06	753069	7.68411e+06
Jimmy	13105	2013-06-15	13:01:53	753070	7.6841e+06
Jimmy	13105	2013-06-16	13:22:18	753070	7.68413e+06
Jimmy	13105	2013-06-17	13:41:55	753097	7.68411e+06
Jimmy	13105	2013-06-18	13:11:53	753103	7.68411e+06
Jimmy	13105	2013-06-19	13:52:33	753072	7.68411e+06
Jimmy	13105	2013-06-20	13:25:25	753093	7.68415e+06
Jimmy	13105	2013-06-21	13:02:58	753097	7.68412e+06
Jimmy	13105	2013-06-22	13:50:47	753065	7.68411e+06
Jimmy	13105	2013-06-23	13:02:22	753079	7.68406e+06
Jimmy	13105	2013-06-24	13:12:01	753092	7.68406e+06
Jimmy	13105	2013-06-25	13:02:04	753086	7.68408e+06
Jimmy	13105	2013-06-26	13:02:22	753075	7.68411e+06
Jimmy	13105	2013-06-27	13:52:06	753113	7.68412e+06
Jimmy	13105	2013-06-28	13:41:05	753061	7.68411e+06
Jimmy	13105	2013-06-29	13:22:28	753068	7.6841e+06
Jimmy	13105	2013-06-30	13:11:59	753055	7.68406e+06
Jimmy	13105	2013-07-01	13:02:22	753036	7.68403e+06
Jimmy	13105	2013-07-02	13:52:04	753055	7.68405e+06
Jimmy	13105	2013-07-03	13:51:34	753047	7.68406e+06
Jimmy	13105	2013-07-04	13:12:36	753084	7.6841e+06
Jimmy	13105	2013-07-05	13:22:49	753081	7.6841e+06
Jimmy	13105	2013-07-06	13:40:49	753027	7.68406e+06
Jimmy	13105	2013-07-07	13:51:59	753044	7.68406e+06
Jimmy	13105	2013-07-08	13:24:04	753055	7.68405e+06
Jimmy	13105	2013-07-09	13:22:35	753053	7.68406e+06
Jimmy	13105	2013-07-10	13:31:43	753044	7.68408e+06
Jimmy	13105	2013-07-11	13:12:00	753042	7.68406e+06
Jimmy	13105	2013-07-12	13:13:01	753047	7.68406e+06
Jimmy	13105	2013-07-13	13:23:13	753023	7.68405e+06
Kermit	13106	2013-05-12	13:12:37	753570	7.68399e+06
Kermit	13106	2013-05-13	13:11:36	753595	7.68395e+06
Kermit	13106	2013-05-14	13:24:42	753597	7.68388e+06
Kermit	13106	2013-05-15	13:59:24	753506	7.68384e+06
Kermit	13106	2013-05-16	13:45:54	753507	7.68384e+06
Kermit	13106	2013-05-17	13:02:28	753471	7.68386e+06
Kermit	13106	2013-05-18	13:59:35	753545	7.6839e+06
Kermit	13106	2013-05-19	13:02:24	753497	7.68385e+06
Kermit	13106	2013-05-20	13:42:07	753494	7.68382e+06
Kermit	13106	2013-05-21	13:02:22	753517	7.68382e+06
Kermit	13106	2013-05-22	13:02:21	753509	7.68385e+06
Kermit	13106	2013-05-24	13:40:48	753504	7.6838e+06
Kermit	13106	2013-05-25	13:02:04	753515	7.68381e+06
Kermit	13106	2013-05-26	13:02:04	753509	7.68381e+06
Kermit	13106	2013-05-27	13:02:34	753512	7.68381e+06
Kermit	13106	2013-05-28	13:01:34	753485	7.68381e+06
Kermit	13106	2013-05-29	13:29:16	753512	7.68385e+06
Kermit	13106	2013-05-30	13:52:25	753468	7.68383e+06
Kermit	13106	2013-05-31	13:41:47	753419	7.68388e+06
Kermit	13106	2013-06-01	13:30:59	753508	7.68386e+06
Kermit	13106	2013-06-02	13:02:29	753533	7.68386e+06
Kermit	13106	2013-06-03	13:41:36	753544	7.68385e+06
Kermit	13106	2013-06-04	13:44:11	753483	7.68381e+06
Kermit	13106	2013-06-05	13:21:40	753516	7.68379e+06
Kermit	13106	2013-06-06	13:33:31	753516	7.68379e+06
Kermit	13106	2013-06-07	13:57:24	753513	7.68381e+06
Kermit	13106	2013-06-08	13:52:17	753479	7.68382e+06
Kermit	13106	2013-06-09	13:21:52	753530	7.68377e+06
Kermit	13106	2013-06-10	13:00:34	753473	7.68386e+06
Kermit	13106	2013-06-11	13:02:05	753532	7.68389e+06
Kermit	13106	2013-06-12	13:00:58	753508	7.68385e+06
Kermit	13106	2013-06-13	13:50:38	753517	7.68383e+06
Kermit	13106	2013-06-14	13:02:04	753528	7.68384e+06
Kermit	13106	2013-06-15	13:21:42	753689	7.68386e+06
Kermit	13106	2013-06-16	13:19:35	753687	7.68386e+06
Kermit	13106	2013-06-17	13:32:35	753715	7.6839e+06
Kermit	13106	2013-06-18	13:02:29	753731	7.68383e+06
Kermit	13106	2013-06-19	13:57:42	753714	7.68382e+06
Kermit	13106	2013-06-20	13:01:58	753714	7.68382e+06
Kermit	13106	2013-06-21	13:21:43	753715	7.68382e+06
Kermit	13106	2013-06-22	13:43:43	753720	7.68382e+06
Kermit	13106	2013-06-23	13:30:58	753629	7.6838e+06
Kermit	13106	2013-06-24	13:45:55	753609	7.68384e+06
Kermit	13106	2013-06-25	13:02:28	753628	7.68381e+06
Kermit	13106	2013-06-26	13:31:03	753583	7.68388e+06
Kermit	13106	2013-06-28	13:01:34	753581	7.68388e+06
Kermit	13106	2013-06-29	13:42:30	753588	7.68388e+06
Kermit	13106	2013-06-30	13:01:34	753602	7.6839e+06
Kermit	13106	2013-07-01	13:01:59	753607	7.68393e+06
Kermit	13106	2013-07-02	13:02:05	753603	7.68393e+06
Kermit	13106	2013-07-03	13:01:04	753601	7.68393e+06
Kermit	13106	2013-07-05	13:11:00	753623	7.68381e+06
Kermit	13106	2013-07-06	13:01:59	753664	7.68388e+06
Kermit	13106	2013-07-07	13:01:35	753651	7.68401e+06
Kermit	13106	2013-07-08	13:22:12	753609	7.68395e+06
Kermit	13106	2013-07-09	13:46:03	753609	7.68393e+06
Kermit	13106	2013-07-10	13:56:25	753611	7.68393e+06
Kermit	13106	2013-07-11	13:01:59	753604	7.68393e+06
Kermit	13106	2013-07-12	13:01:59	753569	7.68392e+06
Kermit	13106	2013-07-13	13:56:51	753535	7.68387e+06
Kermit	13106	2013-07-14	13:41:43	753506	7.68385e+06
Kermit	13106	2013-07-15	13:31:41	753536	7.68387e+06
Kermit	13106	2013-07-16	13:32:11	753501	7.68382e+06
Kermit	13106	2013-07-17	13:02:04	753520	7.68381e+06
Lilly	13107	2013-05-13	13:32:23	752999	7.68416e+06
Lilly	13107	2013-05-14	13:03:04	752934	7.68417e+06
Lilly	13107	2013-05-15	13:12:11	752894	7.68415e+06
Lilly	13107	2013-05-16	13:55:13	752898	7.68417e+06
Lilly	13107	2013-05-17	13:02:28	752911	7.68418e+06
Lilly	13107	2013-05-18	13:12:20	752908	7.68417e+06
Lilly	13107	2013-05-19	13:56:42	752908	7.68419e+06
Lilly	13107	2013-05-20	13:01:35	752987	7.68419e+06
Lilly	13107	2013-05-21	13:23:23	752958	7.68419e+06
Lilly	13107	2013-05-22	13:55:12	752916	7.6842e+06
Lilly	13107	2013-05-23	13:42:23	752900	7.6842e+06
Lilly	13107	2013-05-24	13:03:29	752908	7.68421e+06
Lilly	13107	2013-05-25	13:12:08	752902	7.6842e+06
Lilly	13107	2013-05-26	13:51:37	752920	7.68419e+06
Lilly	13107	2013-05-27	13:02:53	752911	7.68421e+06
Lilly	13107	2013-05-28	13:00:52	752906	7.6842e+06
Lilly	13107	2013-05-29	13:39:01	752898	7.68421e+06
Lilly	13107	2013-05-30	13:13:13	752908	7.68421e+06
Lilly	13107	2013-06-01	13:51:48	752936	7.68419e+06
Lilly	13107	2013-06-02	13:02:34	752945	7.68421e+06
Lilly	13107	2013-06-03	13:01:53	752968	7.68418e+06
Lilly	13107	2013-06-04	13:55:24	752970	7.68418e+06
Lilly	13107	2013-06-05	13:53:38	752976	7.68418e+06
Lilly	13107	2013-06-07	13:51:43	752914	7.68419e+06
Lilly	13107	2013-06-08	13:42:00	752913	7.68419e+06
Lilly	13107	2013-06-09	13:11:06	752922	7.68418e+06
Lilly	13107	2013-06-10	13:55:47	752902	7.6842e+06
Lilly	13107	2013-06-11	13:58:12	752908	7.68421e+06
Lilly	13107	2013-06-12	13:02:04	752870	7.6842e+06
Lilly	13107	2013-06-13	13:27:30	752882	7.68419e+06
Lilly	13107	2013-06-14	13:12:29	752911	7.6842e+06
Lilly	13107	2013-06-15	13:31:30	752900	7.68423e+06
Lilly	13107	2013-06-16	13:42:01	752894	7.68423e+06
Lilly	13107	2013-06-17	13:42:48	752892	7.6842e+06
Lilly	13107	2013-06-18	13:00:35	752870	7.6842e+06
Lilly	13107	2013-06-19	13:02:34	752824	7.68419e+06
Lilly	13107	2013-06-20	13:02:28	752827	7.68418e+06
Lilly	13107	2013-06-21	13:02:28	752795	7.68418e+06
Lilly	13107	2013-06-22	13:02:34	752798	7.68418e+06
Lilly	13107	2013-06-23	13:02:23	752798	7.68417e+06
Lilly	13107	2013-06-24	13:01:53	752806	7.68416e+06
Lilly	13107	2013-06-25	13:01:23	752832	7.68412e+06
Lilly	13107	2013-06-26	13:01:34	752867	7.68412e+06
Lilly	13107	2013-06-27	13:41:47	752867	7.68411e+06
Lilly	13107	2013-06-28	13:02:34	752933	7.68408e+06
Lilly	13107	2013-06-29	13:02:23	752939	7.68409e+06
Lilly	13107	2013-06-30	13:21:44	752927	7.6841e+06
Lilly	13107	2013-07-01	13:02:22	752925	7.6841e+06
Lilly	13107	2013-07-02	13:23:47	752929	7.6841e+06
Lilly	13107	2013-07-03	13:54:34	752865	7.68407e+06
Lilly	13107	2013-07-04	13:24:17	752852	7.68406e+06
Lilly	13107	2013-07-05	13:54:12	752881	7.68408e+06
Lilly	13107	2013-07-06	13:52:59	752864	7.68411e+06
Lilly	13107	2013-07-07	13:01:59	752879	7.6841e+06
Lilly	13107	2013-07-08	13:12:12	752867	7.6841e+06
Lilly	13107	2013-07-09	13:41:35	752865	7.68411e+06
Lilly	13107	2013-07-10	13:11:59	752916	7.68409e+06
Lilly	13107	2013-07-11	13:52:18	752927	7.68409e+06
Lilly	13107	2013-07-12	13:39:11	752930	7.68408e+06
Lilly	13107	2013-07-13	13:11:54	752925	7.68409e+06
Lilly	13107	2013-07-14	13:02:58	752930	7.68408e+06
Lilly	13107	2013-07-15	13:00:35	752940	7.6841e+06
Lilly	13107	2013-07-16	13:41:54	752926	7.68405e+06
Lilly	13107	2013-07-17	13:02:04	752921	7.68403e+06
Lilly	13107	2013-07-18	13:22:04	752911	7.684e+06
Lilly	13107	2013-07-19	13:02:28	752888	7.68396e+06
Lilly	13107	2013-07-20	13:55:47	752890	7.68395e+06
Lilly	13107	2013-07-21	13:03:00	752817	7.68395e+06
Lilly	13107	2013-07-22	13:52:42	752818	7.68396e+06
Lilly	13107	2013-07-23	13:52:06	752818	7.68394e+06
Lilly	13107	2013-07-24	13:02:34	752847	7.68397e+06
Meredith	13108	2013-05-12	13:51:59	752803	7.68408e+06
Meredith	13108	2013-05-13	13:00:34	752865	7.68409e+06
Meredith	13108	2013-05-14	13:02:35	752927	7.68412e+06
Meredith	13108	2013-05-15	13:51:06	752935	7.6841e+06
Meredith	13108	2013-05-16	13:56:54	752956	7.68411e+06
Meredith	13108	2013-05-17	13:51:41	752952	7.68415e+06
Meredith	13108	2013-05-18	13:02:28	752914	7.68418e+06
Meredith	13108	2013-05-19	13:02:34	752911	7.6842e+06
Meredith	13108	2013-05-20	13:41:42	752916	7.6842e+06
Meredith	13108	2013-05-21	13:01:04	752926	7.68417e+06
Meredith	13108	2013-05-22	13:51:53	752929	7.68415e+06
Meredith	13108	2013-05-23	13:17:03	752922	7.68417e+06
Meredith	13108	2013-05-24	13:10:29	752920	7.68417e+06
Meredith	13108	2013-05-25	13:10:52	752915	7.68418e+06
Meredith	13108	2013-05-26	13:02:35	752952	7.68417e+06
Meredith	13108	2013-05-27	13:13:08	752932	7.68419e+06
Meredith	13108	2013-05-28	13:51:34	752950	7.68417e+06
Meredith	13108	2013-05-29	13:02:05	752947	7.68418e+06
Meredith	13108	2013-05-30	13:52:00	752961	7.68417e+06
Meredith	13108	2013-05-31	13:40:41	752946	7.68417e+06
Meredith	13108	2013-06-02	13:41:34	752935	7.68411e+06
Meredith	13108	2013-06-03	13:55:23	752945	7.68412e+06
Meredith	13108	2013-06-04	13:21:35	752995	7.68408e+06
Meredith	13108	2013-06-05	13:52:04	753013	7.68411e+06
Meredith	13108	2013-06-06	13:31:24	753015	7.68412e+06
Meredith	13108	2013-06-07	13:52:32	753028	7.68416e+06
Meredith	13108	2013-06-08	13:50:53	752989	7.68413e+06
Meredith	13108	2013-06-09	13:34:09	752991	7.68412e+06
Meredith	13108	2013-06-10	13:02:34	753011	7.68411e+06
Meredith	13108	2013-06-11	13:02:34	752943	7.68412e+06
Meredith	13108	2013-06-12	13:02:05	752958	7.68415e+06
Meredith	13108	2013-06-13	13:51:30	752939	7.68415e+06
Meredith	13108	2013-06-14	13:41:49	752950	7.68413e+06
Meredith	13108	2013-06-15	13:46:42	752914	7.68419e+06
Meredith	13108	2013-06-16	13:30:53	752936	7.68416e+06
Meredith	13108	2013-06-17	13:38:02	753006	7.68418e+06
Meredith	13108	2013-06-18	13:03:35	752930	7.68418e+06
Meredith	13108	2013-06-19	13:53:49	752934	7.68411e+06
Meredith	13108	2013-06-20	13:31:37	752949	7.68416e+06
Meredith	13108	2013-06-21	13:43:53	752890	7.68416e+06
Meredith	13108	2013-06-22	13:53:08	752904	7.68418e+06
Meredith	13108	2013-06-23	13:01:52	752863	7.68417e+06
Meredith	13108	2013-06-24	13:12:00	752820	7.68418e+06
Meredith	13108	2013-06-25	13:02:04	752882	7.68415e+06
Meredith	13108	2013-06-26	13:22:11	752941	7.68416e+06
Meredith	13108	2013-06-27	13:01:52	752956	7.68415e+06
Meredith	13108	2013-06-28	13:01:59	752949	7.68417e+06
Meredith	13108	2013-06-29	13:01:04	752917	7.68421e+06
Meredith	13108	2013-06-30	13:22:23	752922	7.68418e+06
Meredith	13108	2013-07-01	13:21:47	752923	7.68416e+06
Meredith	13108	2013-07-02	13:41:00	752944	7.68417e+06
Meredith	13108	2013-07-03	13:22:35	752977	7.68417e+06
Meredith	13108	2013-07-04	13:12:05	752974	7.68419e+06
Meredith	13108	2013-07-06	13:34:09	752984	7.68411e+06
Meredith	13108	2013-07-07	13:02:58	752922	7.68408e+06
Meredith	13108	2013-07-08	13:20:47	752936	7.68415e+06
Meredith	13108	2013-07-09	13:01:04	752953	7.68415e+06
Meredith	13108	2013-07-10	13:02:23	752951	7.68412e+06
Meredith	13108	2013-07-11	13:12:42	752934	7.68411e+06
Naomi	13109	2013-05-13	13:51:49	752660	7.68399e+06
Naomi	13109	2013-05-14	13:02:59	752732	7.68402e+06
Naomi	13109	2013-05-15	13:01:58	752755	7.68408e+06
Naomi	13109	2013-05-16	13:02:28	752765	7.68408e+06
Naomi	13109	2013-05-17	13:02:04	752762	7.68409e+06
Naomi	13109	2013-05-18	13:02:04	752760	7.6841e+06
Naomi	13109	2013-05-19	13:01:35	752755	7.68409e+06
Naomi	13109	2013-05-20	13:01:34	752767	7.6841e+06
Naomi	13109	2013-05-21	13:00:34	752775	7.68415e+06
Naomi	13109	2013-05-22	13:12:27	752796	7.68413e+06
Naomi	13109	2013-05-23	13:01:04	752735	7.6841e+06
Naomi	13109	2013-05-24	13:19:12	752758	7.68408e+06
Naomi	13109	2013-05-25	13:11:05	752773	7.68408e+06
Naomi	13109	2013-05-26	13:02:04	752725	7.68408e+06
Naomi	13109	2013-05-28	13:32:49	752692	7.68411e+06
Naomi	13109	2013-05-29	13:39:36	752723	7.68413e+06
Naomi	13109	2013-05-30	13:01:04	752718	7.68416e+06
Naomi	13109	2013-05-31	13:30:55	752715	7.68415e+06
Naomi	13109	2013-06-01	13:01:34	752741	7.68409e+06
Naomi	13109	2013-06-02	13:51:37	752705	7.68409e+06
Naomi	13109	2013-06-03	13:50:37	752707	7.68402e+06
Naomi	13109	2013-06-04	13:43:21	752689	7.68402e+06
Naomi	13109	2013-06-05	13:22:24	752689	7.68402e+06
Naomi	13109	2013-06-06	13:58:25	752738	7.68402e+06
Naomi	13109	2013-06-07	13:52:38	752751	7.68403e+06
Naomi	13109	2013-06-08	14:00:00	752710	7.68405e+06
Naomi	13109	2013-06-10	13:01:34	752667	7.68404e+06
Naomi	13109	2013-06-11	13:02:22	752700	7.68402e+06
Naomi	13109	2013-06-12	13:02:29	752702	7.68401e+06
Naomi	13109	2013-06-13	13:02:35	752712	7.68407e+06
Naomi	13109	2013-06-14	13:50:24	752730	7.68409e+06
Naomi	13109	2013-06-15	13:51:11	752767	7.68411e+06
Naomi	13109	2013-06-16	13:50:58	752726	7.68414e+06
Naomi	13109	2013-06-17	13:02:22	752709	7.68414e+06
Naomi	13109	2013-06-18	13:10:53	752660	7.68409e+06
Naomi	13109	2013-06-19	13:43:32	752658	7.68405e+06
Naomi	13109	2013-06-20	13:41:33	752669	7.68404e+06
Naomi	13109	2013-06-21	13:00:35	752706	7.68408e+06
Naomi	13109	2013-06-22	13:12:18	752690	7.6841e+06
Naomi	13109	2013-06-23	13:11:30	752693	7.68406e+06
Naomi	13109	2013-06-24	13:45:29	752730	7.68402e+06
Naomi	13109	2013-06-25	13:02:04	752710	7.68401e+06
Naomi	13109	2013-06-26	13:57:36	752691	7.68403e+06
Naomi	13109	2013-06-27	13:34:00	752811	7.68397e+06
Naomi	13109	2013-06-28	13:02:35	752822	7.68398e+06
Naomi	13109	2013-06-29	13:49:43	752745	7.68405e+06
Naomi	13109	2013-06-30	13:01:34	752747	7.68407e+06
Naomi	13109	2013-07-01	13:21:14	752785	7.68406e+06
Naomi	13109	2013-07-02	13:02:34	752750	7.68405e+06
Naomi	13109	2013-07-03	13:52:06	752744	7.68404e+06
Naomi	13109	2013-07-04	13:21:36	752702	7.68404e+06
Naomi	13109	2013-07-05	13:02:04	752709	7.68406e+06
Naomi	13109	2013-07-06	13:02:52	752666	7.68405e+06
Naomi	13109	2013-07-07	13:02:04	752673	7.68412e+06
Naomi	13109	2013-07-08	13:44:36	752687	7.68412e+06
Naomi	13109	2013-07-09	13:11:47	752695	7.68411e+06
Naomi	13109	2013-07-10	13:02:35	752700	7.68409e+06
Naomi	13109	2013-07-11	13:02:28	752695	7.68409e+06
Naomi	13109	2013-07-12	13:35:40	752713	7.68412e+06
Naomi	13109	2013-07-13	13:09:12	752663	7.68407e+06
Naomi	13109	2013-07-14	13:01:34	752701	7.68403e+06
Naomi	13109	2013-07-15	13:50:29	752675	7.68401e+06
Naomi	13109	2013-07-16	13:30:28	752697	7.68403e+06
Naomi	13109	2013-07-17	13:11:07	752664	7.68402e+06
Naomi	13109	2013-07-18	13:01:35	752672	7.68405e+06
Naomi	13109	2013-07-19	13:02:27	752648	7.68412e+06
Natasha	9235	2012-09-18	13:02:28	753110	7.68405e+06
Natasha	9235	2012-09-19	13:21:39	753091	7.68403e+06
Natasha	9235	2012-09-20	13:02:22	753072	7.68405e+06
Natasha	9235	2012-09-21	13:02:29	753090	7.68405e+06
Natasha	9235	2012-09-22	13:59:09	753088	7.68406e+06
Natasha	9235	2012-09-23	13:02:05	753135	7.68407e+06
Natasha	9235	2012-09-24	13:04:53	753122	7.68405e+06
Natasha	9235	2012-09-26	13:40:10	753104	7.68413e+06
Natasha	9235	2012-09-27	13:23:36	753102	7.68412e+06
Natasha	9235	2012-09-28	13:44:16	753092	7.68411e+06
Natasha	9235	2012-09-29	13:40:51	753096	7.68405e+06
Natasha	9235	2012-09-30	13:33:13	753055	7.68405e+06
Natasha	9235	2012-09-30	13:33:13	753055	7.68405e+06
Natasha	9235	2012-10-01	13:22:34	753113	7.6841e+06
Natasha	9235	2012-10-02	13:53:44	753113	7.68412e+06
Natasha	9235	2012-10-03	13:31:06	753115	7.68414e+06
Natasha	9235	2012-10-04	13:53:37	753134	7.68413e+06
Natasha	9235	2012-10-05	13:49:18	753144	7.68408e+06
Natasha	9235	2012-10-06	13:51:19	753130	7.68407e+06
Natasha	9235	2012-10-07	13:20:35	753107	7.68405e+06
Natasha	9235	2012-10-08	13:02:35	753095	7.68405e+06
Natasha	9235	2012-10-09	13:22:36	753080	7.68404e+06
Natasha	9235	2012-10-10	13:43:18	753143	7.68409e+06
Natasha	9235	2012-10-11	13:12:06	753125	7.68408e+06
Natasha	9235	2012-10-12	13:37:47	753113	7.68412e+06
Natasha	9235	2012-10-13	13:51:48	753141	7.68415e+06
Natasha	9235	2012-10-14	13:02:04	753094	7.68413e+06
Natasha	9235	2012-10-15	13:03:52	753071	7.68404e+06
Natasha	9235	2012-10-16	13:43:07	753086	7.68403e+06
Natasha	9235	2012-10-17	13:02:04	753086	7.68403e+06
Natasha	9235	2012-10-18	13:58:24	753123	7.68406e+06
Natasha	9235	2012-10-19	13:33:13	753099	7.68404e+06
Natasha	9235	2012-10-20	13:42:23	753083	7.68404e+06
Natasha	9235	2012-10-21	13:03:35	753109	7.68404e+06
Natasha	9235	2012-10-22	13:52:53	753138	7.68409e+06
Natasha	9235	2012-10-23	13:02:04	753127	7.68408e+06
Natasha	9235	2012-10-24	13:36:18	753128	7.68409e+06
Natasha	9235	2012-10-25	13:02:34	753112	7.68404e+06
Natasha	9235	2012-10-26	13:23:06	753133	7.68408e+06
Natasha	9235	2012-10-27	13:52:42	753155	7.68408e+06
Natasha	9235	2012-10-28	13:21:26	753076	7.68421e+06
Natasha	9235	2012-10-29	13:02:04	753102	7.68412e+06
Natasha	9235	2012-10-30	13:12:50	753124	7.6841e+06
Natasha	9235	2012-11-01	13:02:21	753112	7.68406e+06
Natasha	9235	2012-11-02	13:00:52	753125	7.68407e+06
Natasha	9235	2012-11-03	13:02:35	753124	7.68408e+06
Natasha	9235	2012-11-04	13:03:04	753144	7.68406e+06
Natasha	9235	2012-11-05	13:55:21	753101	7.68404e+06
Natasha	9235	2012-11-06	13:55:30	753102	7.68409e+06
Natasha	9235	2012-11-07	13:56:34	753119	7.68407e+06
Natasha	9235	2012-11-08	13:46:11	753146	7.68418e+06
Natasha	9235	2012-11-09	13:52:55	753129	7.68414e+06
Natasha	9235	2012-11-10	13:52:14	753141	7.68415e+06
Natasha	9235	2012-11-11	13:57:32	753159	7.68409e+06
Natasha	9235	2012-11-12	13:39:21	753148	7.6841e+06
Natasha	9235	2012-11-13	13:46:12	753143	7.68408e+06
Natasha	9235	2012-11-14	13:22:00	753060	7.68405e+06
Natasha	9235	2012-11-15	13:43:01	753109	7.68404e+06
Natasha	9235	2012-11-16	13:24:55	753087	7.68405e+06
Natasha	9235	2012-11-17	13:23:11	753064	7.68405e+06
Natasha	9235	2012-11-18	13:12:53	753136	7.68407e+06
Natasha	9235	2013-05-12	13:02:58	753132	7.68408e+06
Natasha	9235	2013-05-13	13:22:52	753121	7.68408e+06
Natasha	9235	2013-05-14	13:49:54	753116	7.68409e+06
Natasha	9235	2013-05-15	13:52:25	753094	7.68413e+06
Natasha	9235	2013-05-16	13:01:59	753107	7.68413e+06
Natasha	9235	2013-05-17	13:02:04	753105	7.68411e+06
Natasha	9235	2013-05-18	13:12:21	753088	7.68413e+06
Natasha	9235	2013-05-19	13:02:04	753085	7.68412e+06
Natasha	9235	2013-05-20	13:33:24	753100	7.68412e+06
Natasha	9235	2013-05-21	13:02:34	753091	7.68411e+06
Natasha	9235	2013-05-22	13:42:54	753094	7.6841e+06
Natasha	9235	2013-05-23	13:01:58	753068	7.68411e+06
Natasha	9235	2013-05-24	13:54:17	753081	7.68409e+06
Natasha	9235	2013-05-25	13:02:35	753092	7.6841e+06
Natasha	9235	2013-05-26	13:35:00	753141	7.68415e+06
Natasha	9235	2013-05-27	13:45:08	753124	7.68409e+06
Natasha	9235	2013-05-28	13:02:35	753119	7.68408e+06
Natasha	9235	2013-05-29	13:02:28	753130	7.68408e+06
Natasha	9235	2013-05-30	13:12:42	753138	7.68408e+06
Natasha	9235	2013-05-31	13:02:05	753117	7.68406e+06
Natasha	9235	2013-06-01	13:43:48	753115	7.68402e+06
Natasha	9235	2013-06-02	13:20:59	753105	7.68403e+06
Natasha	9235	2013-06-03	13:55:28	753128	7.68416e+06
Natasha	9235	2013-06-04	13:38:54	753115	7.68412e+06
Natasha	9235	2013-06-05	13:13:00	753099	7.68414e+06
Natasha	9235	2013-06-06	13:45:20	753098	7.68415e+06
Natasha	9235	2013-06-07	13:21:24	753116	7.68412e+06
Natasha	9235	2013-06-08	13:41:05	753134	7.68412e+06
Natasha	9235	2013-06-09	13:40:11	753143	7.68412e+06
Natasha	9235	2013-06-10	13:44:18	753123	7.68411e+06
Natasha	9235	2013-06-11	13:02:04	753110	7.6841e+06
Natasha	9235	2013-06-12	13:12:33	753103	7.68411e+06
Natasha	9235	2013-06-13	13:11:07	753105	7.68411e+06
Natasha	9235	2013-06-14	13:23:03	753113	7.68411e+06
Natasha	9235	2013-06-15	13:31:07	753087	7.68411e+06
Natasha	9235	2013-06-16	13:12:18	753091	7.6841e+06
Natasha	9235	2013-06-17	13:23:00	753085	7.68407e+06
Natasha	9235	2013-06-18	13:21:59	753093	7.68408e+06
Natasha	9235	2013-06-19	13:02:34	753085	7.68408e+06
Natasha	9235	2013-06-20	13:11:59	753094	7.6841e+06
Natasha	9235	2013-06-21	13:57:15	753114	7.68408e+06
Natasha	9235	2013-06-22	13:42:06	753114	7.68408e+06
Natasha	9235	2013-06-23	13:02:05	753124	7.68408e+06
Natasha	9235	2013-06-24	13:43:06	753126	7.68406e+06
Natasha	9235	2013-06-25	13:54:22	753114	7.68405e+06
Natasha	9235	2013-06-26	13:01:34	753120	7.68405e+06
Natasha	9235	2013-06-27	13:52:03	753109	7.68403e+06
Natasha	9235	2013-06-28	13:02:04	753093	7.68404e+06
Natasha	9235	2013-06-29	13:31:30	753085	7.68404e+06
Natasha	9235	2013-06-30	13:02:05	753120	7.68408e+06
Natasha	9235	2013-07-01	13:44:35	753108	7.68408e+06
Natasha	9235	2013-07-02	13:02:28	753119	7.6841e+06
Natasha	9235	2013-07-03	13:11:35	753127	7.68407e+06
Natasha	9235	2013-07-04	13:11:54	753130	7.68407e+06
Natasha	9235	2013-07-05	13:42:41	753130	7.68409e+06
Natasha	9235	2013-07-06	13:17:04	753128	7.68409e+06
Natasha	9235	2013-07-07	13:01:34	753128	7.68409e+06
Opera	10289	2013-05-12	13:40:50	752836	7.68406e+06
Opera	10289	2013-05-13	13:02:34	752859	7.68401e+06
Opera	10289	2013-05-14	13:03:06	752856	7.68402e+06
Opera	10289	2013-05-15	13:02:34	752857	7.68402e+06
Opera	10289	2013-05-16	13:02:35	752885	7.68398e+06
Opera	10289	2013-05-17	13:02:35	752887	7.68398e+06
Opera	10289	2013-05-18	13:02:04	752882	7.68398e+06
Opera	10289	2013-05-19	13:20:49	752829	7.68404e+06
Opera	10289	2013-05-20	13:51:36	752836	7.68407e+06
Opera	10289	2013-05-21	13:41:48	752833	7.68407e+06
Opera	10289	2013-05-22	13:53:54	752804	7.68408e+06
Opera	10289	2013-05-23	13:21:54	752817	7.68409e+06
Opera	10289	2013-05-24	13:40:48	752806	7.68409e+06
Opera	10289	2013-05-25	13:02:35	752851	7.68402e+06
Opera	10289	2013-05-26	13:02:34	752854	7.68402e+06
Opera	10289	2013-05-27	13:58:01	752867	7.68402e+06
Opera	10289	2013-05-28	13:25:03	752853	7.68402e+06
Opera	10289	2013-05-29	13:03:04	752862	7.68401e+06
Opera	10289	2013-05-30	13:02:23	752860	7.684e+06
Opera	10289	2013-05-31	13:02:05	752862	7.684e+06
Opera	10289	2013-06-01	13:01:58	752887	7.68399e+06
Opera	10289	2013-06-02	13:02:29	752882	7.68398e+06
Opera	10289	2013-06-03	13:42:14	752897	7.68399e+06
Opera	10289	2013-06-04	13:52:27	752979	7.68398e+06
Opera	10289	2013-06-05	13:52:47	752981	7.68402e+06
Opera	10289	2013-06-06	13:42:12	753012	7.68402e+06
Opera	10289	2013-06-07	13:02:34	752981	7.684e+06
Opera	10289	2013-06-08	13:51:42	752975	7.684e+06
Opera	10289	2013-06-09	13:38:19	752988	7.68402e+06
Opera	10289	2013-06-10	13:31:38	752994	7.68401e+06
Opera	10289	2013-06-11	13:12:11	753032	7.684e+06
Opera	10289	2013-06-12	13:52:36	753032	7.68402e+06
Opera	10289	2013-06-13	13:01:34	753018	7.684e+06
Opera	10289	2013-06-14	13:11:58	752992	7.684e+06
Opera	10289	2013-06-15	13:54:03	753002	7.68402e+06
Opera	10289	2013-06-16	13:31:55	753001	7.68403e+06
Opera	10289	2013-06-17	13:31:30	753004	7.68405e+06
Opera	10289	2013-06-18	13:02:28	752991	7.68405e+06
Opera	10289	2013-06-19	13:58:47	752931	7.68406e+06
Opera	10289	2013-06-20	13:54:24	752913	7.6841e+06
Opera	10289	2013-06-21	13:51:41	752890	7.68408e+06
Opera	10289	2013-06-22	13:02:22	752892	7.68407e+06
Opera	10289	2013-06-23	13:51:06	752877	7.68407e+06
Opera	10289	2013-06-24	13:02:04	752841	7.68406e+06
Opera	10289	2013-06-25	13:02:22	752866	7.68403e+06
Opera	10289	2013-06-26	13:30:42	752870	7.684e+06
Opera	10289	2013-06-27	13:02:29	752941	7.68397e+06
Opera	10289	2013-06-28	13:22:31	752981	7.68397e+06
Opera	10289	2013-06-29	13:02:34	752953	7.68402e+06
Opera	10289	2013-06-30	13:31:13	752988	7.68404e+06
Opera	10289	2013-07-01	13:01:35	752985	7.68405e+06
Opera	10289	2013-07-02	13:02:04	753017	7.68403e+06
Opera	10289	2013-07-03	13:32:33	753009	7.68405e+06
Opera	10289	2013-07-04	13:22:12	753024	7.68408e+06
Opera	10289	2013-07-05	13:51:35	753036	7.68409e+06
Opera	10289	2013-07-06	13:33:30	753054	7.68407e+06
Opera	10289	2013-07-07	13:02:35	753034	7.68406e+06
Opera	10289	2013-07-08	13:21:36	753014	7.68405e+06
Opera	10289	2013-07-09	13:12:17	753005	7.68403e+06
Opera	10289	2013-07-10	13:02:04	753010	7.68402e+06
Opera	10289	2013-07-11	13:31:51	752998	7.68403e+06
Opera	10289	2013-07-12	13:36:50	752989	7.68401e+06
Opera	10289	2013-07-13	13:01:34	752978	7.684e+06
Opera	10289	2013-07-14	13:02:22	752975	7.684e+06
Pickle	10004	2012-09-18	13:32:06	752969	7.68414e+06
Pickle	10004	2012-09-19	13:29:04	752941	7.68416e+06
Pickle	10004	2012-09-20	13:50:48	752970	7.68419e+06
Pickle	10004	2012-09-21	13:02:34	752988	7.68414e+06
Pickle	10004	2012-09-22	13:01:59	752971	7.68414e+06
Pickle	10004	2012-09-23	13:42:24	752971	7.6842e+06
Pickle	10004	2012-09-24	13:41:12	752997	7.68421e+06
Pickle	10004	2012-09-26	13:55:22	752981	7.6842e+06
Pickle	10004	2012-09-27	13:01:58	752976	7.68419e+06
Pickle	10004	2012-09-28	13:15:07	752970	7.68421e+06
Pickle	10004	2012-09-29	13:55:02	752964	7.68422e+06
Pickle	10004	2012-09-30	13:32:24	752992	7.6842e+06
Pickle	10004	2012-10-01	13:21:06	753030	7.68419e+06
Pickle	10004	2012-10-02	13:51:32	753039	7.68413e+06
Pickle	10004	2012-10-03	13:23:13	752988	7.68413e+06
Pickle	10004	2012-10-05	13:51:07	752972	7.68422e+06
Pickle	10004	2012-10-06	13:01:53	752984	7.68419e+06
Pickle	10004	2012-10-08	13:01:58	752968	7.68421e+06
Pickle	10004	2012-10-09	13:02:04	752975	7.68421e+06
Pickle	10004	2012-10-10	13:02:35	752981	7.68421e+06
Pickle	10004	2012-10-11	13:51:29	753000	7.68419e+06
Pickle	10004	2012-10-13	13:31:12	752966	7.68415e+06
Pickle	10004	2012-10-14	13:01:47	752928	7.68414e+06
Pickle	10004	2012-10-15	13:02:04	752972	7.68422e+06
Pickle	10004	2012-10-16	13:55:05	753005	7.68419e+06
Pickle	10004	2012-10-17	13:56:04	752978	7.68411e+06
Pickle	10004	2012-10-18	13:51:25	752984	7.68411e+06
Pickle	10004	2012-10-19	13:02:58	752919	7.68412e+06
Pickle	10004	2012-10-20	13:01:58	752967	7.68422e+06
Pickle	10004	2012-10-21	13:12:37	752995	7.68422e+06
Pickle	10004	2012-10-22	13:12:17	752965	7.68419e+06
Pickle	10004	2012-10-24	13:02:04	753048	7.68411e+06
Pickle	10004	2012-10-25	13:44:47	752972	7.68411e+06
Pickle	10004	2012-10-26	13:02:04	752972	7.68421e+06
Pickle	10004	2012-10-27	13:51:28	752965	7.6842e+06
Pickle	10004	2012-10-28	13:22:55	753078	7.68412e+06
Pickle	10004	2012-10-29	13:29:50	753048	7.6842e+06
Pickle	10004	2012-10-30	13:00:34	753028	7.68419e+06
Pickle	10004	2012-10-31	13:32:29	752973	7.68422e+06
Pickle	10004	2012-11-01	13:02:05	752970	7.68422e+06
Pickle	10004	2012-11-02	13:47:18	752995	7.68419e+06
Pickle	10004	2012-11-03	13:13:00	752966	7.68418e+06
Pickle	10004	2012-11-04	13:26:06	752982	7.68419e+06
Pickle	10004	2012-11-07	13:51:05	752906	7.6842e+06
Pickle	10004	2012-11-08	13:01:53	753046	7.6842e+06
Pickle	10004	2012-11-09	13:02:34	753035	7.68431e+06
Pickle	10004	2012-11-10	13:39:42	752996	7.68418e+06
Pickle	10004	2012-11-11	13:55:01	752979	7.68419e+06
Pickle	10004	2012-11-12	13:02:29	752989	7.68419e+06
Pickle	10004	2012-11-13	13:38:12	753009	7.68418e+06
Pickle	10004	2012-11-14	13:37:12	753065	7.68406e+06
Pickle	10004	2012-11-15	13:24:29	753050	7.68414e+06
Pickle	10004	2012-11-16	13:19:48	752977	7.68418e+06
Pickle	10004	2012-11-17	13:21:27	753008	7.68419e+06
Pickle	10004	2012-11-18	13:12:31	753008	7.68418e+06
Pickle	10004	2012-11-19	13:21:12	753025	7.68418e+06
Pickle	10004	2012-11-20	13:12:43	753030	7.68416e+06
Pickle	10004	2012-11-21	13:12:10	753019	7.68418e+06
Pickle	10004	2013-05-12	13:53:11	752990	7.68419e+06
Pickle	10004	2013-05-13	13:02:04	752990	7.68419e+06
Pickle	10004	2013-05-14	13:49:00	752966	7.68419e+06
Pickle	10004	2013-05-15	13:41:37	752951	7.68419e+06
Pickle	10004	2013-05-16	13:01:34	752964	7.6842e+06
Pickle	10004	2013-05-17	13:51:11	752965	7.68418e+06
Pickle	10004	2013-05-18	13:22:42	752992	7.68419e+06
Pickle	10004	2013-05-19	13:22:11	752970	7.68421e+06
Pickle	10004	2013-05-20	13:01:34	752902	7.68421e+06
Pickle	10004	2013-05-21	13:02:04	752873	7.68422e+06
Pickle	10004	2013-05-22	13:02:34	752884	7.68422e+06
Pickle	10004	2013-05-23	13:02:05	752894	7.6842e+06
Pickle	10004	2013-05-24	13:32:12	752887	7.6842e+06
Pickle	10004	2013-05-25	13:45:52	752966	7.68418e+06
Pickle	10004	2013-05-26	13:01:52	752943	7.68418e+06
Pickle	10004	2013-05-27	13:01:52	752955	7.68419e+06
Pickle	10004	2013-05-28	13:22:18	752992	7.68418e+06
Pickle	10004	2013-05-29	13:56:09	752992	7.68419e+06
Pickle	10004	2013-05-30	13:53:33	752986	7.68419e+06
Pickle	10004	2013-05-31	13:42:33	752979	7.68419e+06
Pickle	10004	2013-06-01	13:02:04	752976	7.68418e+06
Pickle	10004	2013-06-02	NA	NA	NA
Pickle	10004	2013-06-03	13:02:33	752958	7.68417e+06
Pickle	10004	2013-06-04	13:02:05	752958	7.68418e+06
Pickle	10004	2013-06-05	13:52:16	752968	7.68417e+06
Pickle	10004	2013-06-06	13:01:58	753010	7.68416e+06
Pickle	10004	2013-06-07	13:02:05	753051	7.6842e+06
Pickle	10004	2013-06-08	13:35:33	753052	7.6842e+06
Pickle	10004	2013-06-09	13:32:45	753003	7.6842e+06
Pickle	10004	2013-06-10	13:44:36	753069	7.68415e+06
Pickle	10004	2013-06-11	13:51:55	753123	7.68415e+06
Pickle	10004	2013-06-12	13:02:29	753074	7.68414e+06
Pickle	10004	2013-06-13	13:44:24	753029	7.68412e+06
Pickle	10004	2013-06-14	13:01:34	752997	7.68412e+06
Pickle	10004	2013-06-15	13:02:35	752992	7.68411e+06
Pickle	10004	2013-06-16	13:22:29	752989	7.68414e+06
Pickle	10004	2013-06-17	13:03:05	752971	7.68418e+06
Pickle	10004	2013-06-18	13:32:11	752960	7.68418e+06
Pickle	10004	2013-06-19	13:21:41	752963	7.6842e+06
Pickle	10004	2013-06-20	13:41:56	752965	7.68418e+06
Pickle	10004	2013-06-21	13:11:21	752979	7.68419e+06
Pickle	10004	2013-06-22	13:12:18	752970	7.6842e+06
Pickle	10004	2013-06-23	13:22:06	752949	7.68418e+06
Pickle	10004	2013-06-24	13:01:52	752942	7.68416e+06
Pickle	10004	2013-06-25	13:13:29	752949	7.68416e+06
Pickle	10004	2013-06-26	13:01:35	752983	7.68413e+06
Pickle	10004	2013-06-27	13:02:22	752975	7.68414e+06
Pickle	10004	2013-06-29	13:02:34	752981	7.6842e+06
Pickle	10004	2013-06-30	13:22:35	752963	7.6842e+06
Pickle	10004	2013-07-01	13:02:28	752894	7.68422e+06
Pickle	10004	2013-07-02	13:52:48	752894	7.6842e+06
Pickle	10004	2013-07-03	13:02:04	752942	7.68415e+06
Pickle	10004	2013-07-04	13:31:29	752981	7.68413e+06
Pickle	10004	2013-07-05	13:02:04	752985	7.68413e+06
Pickle	10004	2013-07-06	13:32:59	752958	7.68414e+06
Pickle	10004	2013-07-07	13:21:51	752945	7.68413e+06
Pickle	10004	2013-07-08	13:23:51	752928	7.68415e+06
Pickle	10004	2013-07-09	13:03:04	752947	7.68416e+06
Pickle	10004	2013-07-10	13:32:30	752970	7.68419e+06
Pickle	10004	2013-07-11	13:13:16	752970	7.68419e+06
Pickle	10004	2013-07-12	13:58:58	752889	7.68422e+06
Pickle	10004	2013-07-13	13:02:34	752910	7.68421e+06
Pickle	10004	2013-07-14	13:01:34	752945	7.68416e+06
Qantas	10365	2012-09-18	13:00:34	753171	7.68481e+06
Qantas	10365	2012-09-19	13:23:07	753150	7.68479e+06
Qantas	10365	2012-09-20	13:02:34	752967	7.68422e+06
Qantas	10365	2012-09-21	13:02:34	752905	7.68422e+06
Qantas	10365	2012-09-22	13:23:06	752941	7.68406e+06
Qantas	10365	2012-09-23	13:12:06	752849	7.68407e+06
Qantas	10365	2012-09-24	13:32:06	752856	7.68455e+06
Qantas	10365	2012-09-25	13:51:35	752997	7.68473e+06
Qantas	10365	2012-09-26	13:22:28	752957	7.68493e+06
Qantas	10365	2012-09-27	13:20:48	753097	7.68472e+06
Qantas	10365	2012-09-28	13:54:19	753193	7.68469e+06
Qantas	10365	2012-09-29	13:42:06	753017	7.68458e+06
Qantas	10365	2012-09-30	13:31:55	752991	7.68463e+06
Qantas	10365	2012-10-01	13:40:25	752982	7.68502e+06
Qantas	10365	2012-10-02	13:37:48	752632	7.68561e+06
Qantas	10365	2012-10-03	13:42:22	752567	7.68528e+06
Qantas	10365	2012-10-04	13:43:17	752484	7.68537e+06
Qantas	10365	2012-10-05	13:01:52	752382	7.68594e+06
Qantas	10365	2012-10-06	13:52:00	752411	7.68591e+06
Qantas	10365	2012-10-07	13:51:25	752616	7.68556e+06
Qantas	10365	2012-10-08	13:24:40	752792	7.68528e+06
Qantas	10365	2012-10-11	13:01:59	753029	7.68432e+06
Qantas	10365	2012-10-12	13:02:32	752975	7.68422e+06
Qantas	10365	2012-10-13	13:02:34	753035	7.68432e+06
Qantas	10365	2012-10-14	13:01:52	752976	7.68437e+06
Qantas	10365	2012-10-15	13:12:33	752809	7.68419e+06
Qantas	10365	2012-10-16	13:02:28	752760	7.68417e+06
Qantas	10365	2012-10-17	13:21:37	752754	7.68418e+06
Qantas	10365	2012-10-18	13:01:35	752745	7.68415e+06
Qantas	10365	2012-10-19	13:00:52	753144	7.68479e+06
Qantas	10365	2012-10-20	13:41:33	753191	7.68486e+06
Qantas	10365	2012-10-21	13:02:34	753139	7.68479e+06
Qantas	10365	2012-10-22	13:44:12	753413	7.68408e+06
Qantas	10365	2012-10-23	13:02:04	753528	7.68385e+06
Qantas	10365	2012-10-25	13:02:28	753718	7.6838e+06
Qantas	10365	2012-10-26	13:21:50	753570	7.68397e+06
Qantas	10365	2012-10-27	13:23:35	753436	7.68402e+06
Qantas	10365	2012-10-29	13:01:52	753250	7.68443e+06
Qantas	10365	2012-10-30	13:02:35	753439	7.68464e+06
Qantas	10365	2012-10-31	13:32:57	753501	7.68466e+06
Qantas	10365	2012-11-01	13:01:58	753210	7.68485e+06
Qantas	10365	2012-11-02	13:30:38	753037	7.68462e+06
Qantas	10365	2012-11-03	13:02:22	753139	7.68479e+06
Qantas	10365	2012-11-04	13:26:24	753114	7.68478e+06
Qantas	10365	2012-11-05	13:04:08	753145	7.68478e+06
Qantas	10365	2012-11-06	13:55:43	753269	7.68473e+06
Qantas	10365	2012-11-07	13:02:54	753334	7.68421e+06
Qantas	10365	2012-11-08	13:44:47	752949	7.68431e+06
Qantas	10365	2012-11-09	13:57:21	752834	7.68413e+06
Qantas	10365	2012-11-10	13:47:52	752935	7.68454e+06
Qantas	10365	2012-11-11	13:54:51	753063	7.68487e+06
Qantas	10365	2012-11-12	13:28:28	753202	7.68485e+06
Qantas	10365	2012-11-13	13:06:35	753071	7.68477e+06
Qantas	10365	2012-11-14	13:31:43	753440	7.68402e+06
Qantas	10365	2012-11-15	13:55:06	753587	7.68386e+06
Qantas	10365	2012-11-16	13:41:05	753452	7.68396e+06
Qantas	10365	2012-11-17	13:22:49	753459	7.68401e+06
Qantas	10365	2012-11-18	13:51:59	753495	7.68405e+06
Qantas	10365	2012-11-19	13:56:19	753392	7.6841e+06
Qantas	10365	2012-11-20	13:31:07	753453	7.68413e+06
Qantas	10365	2012-11-21	13:12:41	753432	7.68417e+06
Qantas	10365	2012-11-22	13:02:34	753441	7.68428e+06
Qantas	10365	2012-11-23	13:01:59	753446	7.68426e+06
Qantas	10365	2012-11-24	13:02:33	753526	7.68446e+06
Qantas	10365	2012-11-25	13:04:34	753565	7.68449e+06
Qantas	10365	2013-05-12	13:42:34	753333	7.68428e+06
Qantas	10365	2013-05-13	13:01:52	753391	7.68436e+06
Qantas	10365	2013-05-14	13:36:05	753399	7.68432e+06
Qantas	10365	2013-05-15	13:51:08	753441	7.68425e+06
Qantas	10365	2013-05-16	13:03:35	753451	7.68429e+06
Qantas	10365	2013-05-17	13:24:08	753495	7.68441e+06
Qantas	10365	2013-05-18	13:01:34	753395	7.6844e+06
Qantas	10365	2013-05-19	13:30:23	753372	7.68443e+06
Qantas	10365	2013-05-20	13:01:04	753465	7.68439e+06
Qantas	10365	2013-05-21	13:31:54	753432	7.68431e+06
Qantas	10365	2013-05-22	13:03:34	753391	7.68435e+06
Qantas	10365	2013-05-23	13:22:42	753430	7.68428e+06
Qantas	10365	2013-05-24	13:46:54	753407	7.68432e+06
Qantas	10365	2013-05-25	13:03:00	753494	7.68443e+06
Qantas	10365	2013-05-26	13:02:04	753385	7.68426e+06
Qantas	10365	2013-05-27	13:02:28	753398	7.68435e+06
Qantas	10365	2013-05-28	13:59:05	753394	7.68429e+06
Qantas	10365	2013-05-29	13:01:58	753368	7.68426e+06
Qantas	10365	2013-05-30	13:02:05	753420	7.68427e+06
Qantas	10365	2013-05-31	13:42:55	753374	7.68422e+06
Qantas	10365	2013-06-01	13:01:53	753366	7.68426e+06
Qantas	10365	2013-06-02	13:40:52	753447	7.68426e+06
Qantas	10365	2013-06-03	13:12:35	753407	7.68431e+06
Qantas	10365	2013-06-04	13:02:05	753399	7.68435e+06
Qantas	10365	2013-06-05	13:23:22	753342	7.68421e+06
Qantas	10365	2013-06-06	13:42:25	753414	7.68428e+06
Qantas	10365	2013-06-07	13:55:16	753445	7.68426e+06
Qantas	10365	2013-06-08	13:52:53	753346	7.68428e+06
Qantas	10365	2013-06-09	13:42:41	753358	7.68428e+06
Qantas	10365	2013-06-10	13:54:12	753414	7.68435e+06
Qantas	10365	2013-06-11	13:51:13	753399	7.68435e+06
Qantas	10365	2013-06-12	13:59:34	753447	7.68436e+06
Qantas	10365	2013-06-13	13:02:51	753457	7.6844e+06
Qantas	10365	2013-06-14	13:52:07	753369	7.68445e+06
Qantas	10365	2013-06-15	13:32:17	753136	7.68471e+06
Qantas	10365	2013-06-16	13:01:23	753444	7.68459e+06
Qantas	10365	2013-06-17	13:02:34	753451	7.6846e+06
Qantas	10365	2013-06-18	13:22:35	753483	7.68452e+06
Qantas	10365	2013-06-19	13:02:28	753555	7.68443e+06
Qantas	10365	2013-06-20	13:02:05	753450	7.68437e+06
Qantas	10365	2013-06-21	13:02:35	753398	7.68436e+06
Qantas	10365	2013-06-22	13:53:41	753375	7.6844e+06
Qantas	10365	2013-06-23	13:42:54	753386	7.68432e+06
Qantas	10365	2013-06-24	13:11:31	753433	7.68429e+06
Qantas	10365	2013-06-25	13:35:43	753138	7.68419e+06
Qantas	10365	2013-06-26	13:55:41	753334	7.68434e+06
Qantas	10365	2013-06-27	13:32:05	753396	7.68432e+06
Qantas	10365	2013-06-28	13:12:33	753457	7.68439e+06
Qantas	10365	2013-06-29	13:31:42	753453	7.68435e+06
Qantas	10365	2013-06-30	13:02:04	753436	7.68428e+06
Qantas	10365	2013-07-01	13:45:06	753369	7.68425e+06
Qantas	10365	2013-07-02	13:01:59	753363	7.68429e+06
Qantas	10365	2013-07-03	13:35:23	753410	7.68432e+06
Qantas	10365	2013-07-04	13:31:00	753427	7.68429e+06
Qantas	10365	2013-07-05	13:32:19	753269	7.68422e+06
Qantas	10365	2013-07-06	13:12:45	753432	7.6843e+06
Qantas	10365	2013-07-07	13:54:17	753401	7.68425e+06
Qantas	10365	2013-07-08	13:34:00	753488	7.68424e+06
Qantas	10365	2013-07-09	13:22:08	753439	7.68427e+06
Qantas	10365	2013-07-10	13:02:23	753352	7.68426e+06
Qantas	10365	2013-07-11	13:12:53	753275	7.68421e+06
Qantas	10365	2013-07-12	13:00:34	753359	7.68428e+06
Qantas	10365	2013-07-13	13:01:59	753442	7.684e+06
Qantas	10365	2013-07-14	13:30:49	753464	7.68379e+06
Qantas	10365	2013-07-15	13:02:34	753318	7.6843e+06
Qantas	10365	2013-07-16	13:02:36	753257	7.6842e+06
Qantas	10365	2013-07-17	13:11:42	753446	7.68426e+06
Qantas	10365	2013-07-18	13:56:23	753384	7.68426e+06
Qantas	10365	2013-07-19	13:00:34	753357	7.68429e+06
Quince	9458	2012-09-18	13:02:05	752895	7.68421e+06
Quince	9458	2012-09-19	13:54:59	752916	7.68419e+06
Quince	9458	2012-09-20	13:51:59	752935	7.68418e+06
Quince	9458	2012-09-21	13:02:52	752933	7.68418e+06
Quince	9458	2012-09-22	13:02:53	752942	7.68416e+06
Quince	9458	2012-09-24	13:02:52	752952	7.6842e+06
Quince	9458	2012-09-25	13:02:04	752882	7.68419e+06
Quince	9458	2012-09-26	13:23:37	752885	7.68419e+06
Quince	9458	2012-09-27	13:51:35	752917	7.68416e+06
Quince	9458	2012-09-28	13:02:04	752919	7.68419e+06
Quince	9458	2012-09-29	13:52:54	752922	7.6842e+06
Quince	9458	2012-09-30	13:44:35	752852	7.68418e+06
Quince	9458	2012-10-01	13:53:54	752885	7.68416e+06
Quince	9458	2012-10-02	13:27:29	752869	7.68415e+06
Quince	9458	2012-10-03	13:52:23	752889	7.68413e+06
Quince	9458	2012-10-04	13:42:28	752953	7.68413e+06
Quince	9458	2012-10-05	13:40:00	752941	7.68418e+06
Quince	9458	2012-10-06	13:22:28	752916	7.68419e+06
Quince	9458	2012-10-07	13:45:47	752960	7.6842e+06
Quince	9458	2012-10-08	13:34:51	752930	7.68421e+06
Quince	9458	2012-10-09	13:44:16	752935	7.68419e+06
Quince	9458	2012-10-10	13:24:23	752972	7.68421e+06
Quince	9458	2012-10-11	13:02:04	752949	7.68418e+06
Quince	9458	2012-10-12	13:12:30	752858	7.68418e+06
Quince	9458	2012-10-13	13:55:23	752894	7.68421e+06
Quince	9458	2012-10-14	13:02:22	752879	7.68419e+06
Quince	9458	2012-10-15	13:41:35	752857	7.68417e+06
Quince	9458	2012-10-16	13:50:36	752939	7.68416e+06
Quince	9458	2012-10-17	13:44:17	752979	7.6842e+06
Quince	9458	2012-10-18	13:41:12	752974	7.68419e+06
Quince	9458	2012-10-19	13:51:37	752951	7.68419e+06
Quince	9458	2012-10-20	13:02:35	752928	7.68419e+06
Quince	9458	2012-10-21	13:50:59	752915	7.68417e+06
Quince	9458	2012-10-22	13:02:05	752924	7.6842e+06
Quince	9458	2012-10-23	13:02:34	752865	7.68419e+06
Quince	9458	2012-10-24	13:22:35	752945	7.68413e+06
Quince	9458	2012-10-25	13:40:25	752959	7.68419e+06
Quince	9458	2012-10-26	13:01:34	752975	7.68421e+06
Quince	9458	2012-10-27	13:02:04	752965	7.6842e+06
Quince	9458	2012-10-28	13:02:34	752932	7.68421e+06
Quince	9458	2012-10-29	13:40:36	752943	7.68418e+06
Quince	9458	2012-10-30	13:02:04	752959	7.6842e+06
Quince	9458	2012-11-01	13:42:12	752974	7.68417e+06
Quince	9458	2012-11-02	13:15:07	752951	7.68419e+06
Quince	9458	2012-11-03	13:51:30	752930	7.68419e+06
Quince	9458	2012-11-04	13:20:30	752970	7.68419e+06
Quince	9458	2012-11-05	13:12:18	752919	7.68419e+06
Quince	9458	2012-11-06	13:12:34	752833	7.68419e+06
Quince	9458	2012-11-07	13:53:00	752935	7.6842e+06
Quince	9458	2012-11-08	13:31:32	752957	7.6842e+06
Quince	9458	2012-11-09	13:52:13	752963	7.6842e+06
Quince	9458	2012-11-10	13:31:52	752966	7.68423e+06
Quince	9458	2012-11-11	13:47:20	752933	7.68417e+06
Quince	9458	2012-11-12	13:47:16	752902	7.68421e+06
Quince	9458	2012-11-13	13:41:50	752904	7.68423e+06
Quince	9458	2012-11-14	13:41:12	752986	7.68419e+06
Quince	9458	2012-11-15	13:02:28	752867	7.68415e+06
Quince	9458	2012-11-16	13:02:24	752889	7.6842e+06
Quince	9458	2012-11-17	13:01:34	752897	7.68422e+06
Quince	9458	2012-11-18	13:31:08	752937	7.68421e+06
Sam	10367	2012-09-18	13:02:24	753133	7.68426e+06
Sam	10367	2012-09-19	13:02:22	753241	7.68452e+06
Sam	10367	2012-09-20	13:02:22	753419	7.68468e+06
Sam	10367	2012-09-21	13:02:04	753804	7.68514e+06
Sam	10367	2012-09-22	13:35:47	753845	7.68529e+06
Sam	10367	2012-09-23	13:41:42	753804	7.68588e+06
Sam	10367	2012-09-24	13:45:05	753626	7.6863e+06
Sam	10367	2012-09-25	13:50:05	753655	7.68643e+06
Sam	10367	2012-09-27	13:47:39	752450	7.68619e+06
Sam	10367	2012-09-28	13:50:34	752617	7.68618e+06
Sam	10367	2012-09-29	13:02:30	752673	7.68576e+06
Sam	10367	2012-09-30	13:51:27	752623	7.6856e+06
Sam	10367	2012-10-01	13:23:06	752666	7.68554e+06
Sam	10367	2012-10-02	13:31:26	752644	7.68552e+06
Sam	10367	2012-10-04	13:32:36	752655	7.68552e+06
Sam	10367	2012-10-05	13:01:59	752701	7.68552e+06
Sam	10367	2012-10-06	13:41:55	752786	7.68551e+06
Sam	10367	2012-10-07	13:42:37	752916	7.68558e+06
Sam	10367	2012-10-08	13:01:58	752948	7.68567e+06
Sam	10367	2012-10-09	13:02:34	753237	7.68569e+06
Sam	10367	2012-10-11	13:02:28	753323	7.6852e+06
Sam	10367	2012-10-12	13:11:28	753617	7.68512e+06
Sam	10367	2012-10-13	13:50:25	753977	7.68476e+06
Sam	10367	2012-10-14	13:11:48	753976	7.68475e+06
Sam	10367	2012-10-15	13:41:25	754032	7.68463e+06
Sam	10367	2012-10-16	13:55:27	753938	7.68427e+06
Sam	10367	2012-10-17	13:41:23	754052	7.68393e+06
Sam	10367	2012-10-18	13:02:06	753682	7.68321e+06
Sam	10367	2012-10-19	13:01:57	753653	7.68381e+06
Sam	10367	2012-10-20	13:21:08	753725	7.68382e+06
Sam	10367	2012-10-21	13:03:22	753666	7.68384e+06
Sam	10367	2012-10-22	13:12:42	753606	7.68387e+06
Sam	10367	2012-10-23	13:41:42	753616	7.68386e+06
Sam	10367	2012-10-24	13:20:05	753640	7.68381e+06
Sam	10367	2012-10-26	13:02:34	754008	7.68394e+06
Sam	10367	2012-10-27	13:01:58	754054	7.68409e+06
Sam	10367	2012-10-28	13:01:58	754028	7.6841e+06
Sam	10367	2012-10-29	13:02:28	754044	7.68412e+06
Sam	10367	2012-10-30	13:11:58	753912	7.6841e+06
Sam	10367	2012-10-31	13:01:34	753908	7.6841e+06
Sam	10367	2012-11-01	13:21:49	753930	7.68413e+06
Sam	10367	2012-11-02	13:01:58	753920	7.68412e+06
Sam	10367	2012-11-03	13:55:30	753900	7.6841e+06
Sam	10367	2012-11-04	13:12:36	753595	7.68418e+06
Sam	10367	2012-11-05	13:02:34	753547	7.68422e+06
Sam	10367	2012-11-06	13:53:05	753538	7.6842e+06
Sam	10367	2012-11-07	13:58:00	753413	7.68412e+06
Sam	10367	2012-11-08	13:12:47	753474	7.68423e+06
Sam	10367	2012-11-09	13:42:19	753471	7.68415e+06
Sam	10367	2012-11-10	13:41:18	753470	7.68422e+06
Sam	10367	2012-11-11	13:53:37	753437	7.68429e+06
Sam	10367	2012-11-12	13:53:12	753484	7.68419e+06
Sam	10367	2012-11-13	13:51:47	753476	7.68415e+06
Sam	10367	2012-11-14	13:31:12	753416	7.68417e+06
Sam	10367	2012-11-15	13:34:13	753494	7.68422e+06
Sam	10367	2012-11-16	13:41:06	753521	7.68422e+06
Sam	10367	2012-11-17	13:11:52	753496	7.68414e+06
Sam	10367	2012-11-18	13:25:53	753368	7.68407e+06
Sam	10367	2012-11-19	13:31:53	753360	7.68405e+06
Sam	10367	2012-11-20	13:53:24	753425	7.68414e+06
Snappy	10263	2012-09-18	13:01:58	752846	7.68398e+06
Snappy	10263	2012-09-19	13:01:04	752897	7.68401e+06
Snappy	10263	2012-09-20	13:02:28	752903	7.68406e+06
Snappy	10263	2012-09-21	13:12:36	752913	7.68404e+06
Snappy	10263	2012-09-22	13:33:12	752876	7.68417e+06
Snappy	10263	2012-09-23	13:33:00	752877	7.68408e+06
Snappy	10263	2012-09-24	13:00:58	752997	7.68402e+06
Snappy	10263	2012-09-25	13:02:34	752956	7.68402e+06
Snappy	10263	2012-09-26	13:00:52	752945	7.68401e+06
Snappy	10263	2012-09-27	13:01:52	752944	7.68404e+06
Snappy	10263	2012-09-28	13:01:58	752928	7.68403e+06
Snappy	10263	2012-09-29	13:23:27	752903	7.68399e+06
Snappy	10263	2012-09-30	13:55:05	752914	7.68407e+06
Snappy	10263	2012-10-01	13:02:34	752906	7.68406e+06
Snappy	10263	2012-10-02	13:30:16	752983	7.6841e+06
Snappy	10263	2012-10-03	13:42:43	752980	7.68401e+06
Snappy	10263	2012-10-04	13:31:54	752997	7.68401e+06
Snappy	10263	2012-10-05	13:43:23	752974	7.68397e+06
Snappy	10263	2012-10-06	13:51:54	752967	7.68401e+06
Snappy	10263	2012-10-07	13:51:44	752956	7.68403e+06
Snappy	10263	2012-10-08	13:27:00	752953	7.68401e+06
Snappy	10263	2012-10-09	13:13:09	752897	7.68398e+06
Snappy	10263	2012-10-10	13:02:28	752899	7.68395e+06
Snappy	10263	2012-10-11	13:29:54	752903	7.68406e+06
Snappy	10263	2012-10-12	13:11:17	752991	7.68401e+06
Snappy	10263	2012-10-13	13:01:53	752989	7.68401e+06
Snappy	10263	2012-10-14	13:54:19	753002	7.68403e+06
Snappy	10263	2012-10-15	13:06:34	752967	7.68399e+06
Snappy	10263	2012-10-16	13:33:46	752973	7.684e+06
Snappy	10263	2012-10-17	13:02:03	752929	7.68401e+06
Snappy	10263	2012-10-18	13:02:34	752946	7.68401e+06
Snappy	10263	2012-10-19	13:07:05	752957	7.68401e+06
Snappy	10263	2012-10-20	13:55:17	752998	7.68398e+06
Snappy	10263	2012-10-21	13:01:52	752902	7.68401e+06
Snappy	10263	2012-10-22	13:42:50	752850	7.68405e+06
Snappy	10263	2012-10-23	13:56:27	752912	7.68403e+06
Snappy	10263	2012-10-24	13:52:24	752936	7.68405e+06
Snappy	10263	2012-10-25	13:43:52	752958	7.68403e+06
Snappy	10263	2012-10-26	13:13:05	752968	7.68399e+06
Snappy	10263	2012-10-27	13:12:48	752965	7.68399e+06
Snappy	10263	2012-10-28	13:02:04	752737	7.68412e+06
Snappy	10263	2012-10-29	13:02:34	752744	7.68408e+06
Snappy	10263	2012-10-30	13:19:04	752981	7.68402e+06
Snappy	10263	2012-10-31	13:03:04	753005	7.68403e+06
Snappy	10263	2012-11-02	13:32:29	752771	7.68314e+06
Snappy	10263	2012-11-03	13:39:04	752403	7.68285e+06
Snappy	10263	2012-11-04	13:50:47	752474	7.68301e+06
Snappy	10263	2012-11-05	13:01:52	752472	7.683e+06
Snappy	10263	2012-11-06	13:22:30	752678	7.68315e+06
Snappy	10263	2012-11-07	13:53:20	752749	7.68313e+06
Snappy	10263	2012-11-08	13:13:23	752749	7.68314e+06
Snappy	10263	2012-11-09	13:52:35	753446	7.68378e+06
Snappy	10263	2012-11-10	13:00:35	753438	7.68397e+06
Snappy	10263	2012-11-11	13:53:49	752980	7.68404e+06
Snappy	10263	2012-11-12	13:53:54	752943	7.6842e+06
Snappy	10263	2012-11-13	13:47:41	752945	7.68421e+06
Snappy	10263	2012-11-14	13:53:51	752901	7.68406e+06
Snappy	10263	2012-11-15	13:02:58	752946	7.68401e+06
Snappy	10263	2012-11-16	13:57:40	752947	7.68403e+06
Snappy	10263	2012-11-17	13:33:47	752938	7.68402e+06
Snappy	10263	2012-11-18	13:39:59	752968	7.684e+06
Snappy	10263	2012-11-19	13:21:54	752939	7.68403e+06
Snappy	10263	2012-11-20	13:01:51	752972	7.68411e+06
Tristan	10368	2012-09-18	13:01:34	752669	7.68403e+06
Tristan	10368	2012-09-19	13:31:30	752661	7.68405e+06
Tristan	10368	2012-09-20	13:02:04	752670	7.68403e+06
Tristan	10368	2012-09-21	13:02:04	752675	7.68405e+06
Tristan	10368	2012-09-22	13:58:54	752834	7.68406e+06
Tristan	10368	2012-09-23	13:32:12	752899	7.68394e+06
Tristan	10368	2012-09-24	13:02:52	752962	7.68398e+06
Tristan	10368	2012-09-25	13:01:52	752694	7.68399e+06
Tristan	10368	2012-09-26	13:43:01	752699	7.68402e+06
Tristan	10368	2012-09-27	13:51:30	752700	7.68403e+06
Tristan	10368	2012-09-28	13:41:00	752595	7.68409e+06
Tristan	10368	2012-09-29	13:31:47	752672	7.68406e+06
Tristan	10368	2012-09-30	13:44:17	752674	7.68406e+06
Tristan	10368	2012-10-01	13:01:59	752702	7.684e+06
Tristan	10368	2012-10-02	13:59:25	753127	7.68318e+06
Tristan	10368	2012-10-03	13:12:31	753278	7.68325e+06
Tristan	10368	2012-10-04	13:01:52	753996	7.68273e+06
Tristan	10368	2012-10-05	13:01:04	753739	7.68311e+06
Tristan	10368	2012-10-06	13:52:03	753319	7.68333e+06
Tristan	10368	2012-10-07	13:41:59	753314	7.68335e+06
Tristan	10368	2012-10-08	13:03:00	753277	7.68338e+06
Tristan	10368	2012-10-09	13:51:29	753321	7.68339e+06
Tristan	10368	2012-10-10	13:18:48	753283	7.68337e+06
Tristan	10368	2012-10-11	13:01:35	753292	7.68336e+06
Tristan	10368	2012-10-12	13:06:04	753274	7.68324e+06
Tristan	10368	2012-10-13	13:02:28	753342	7.68331e+06
Tristan	10368	2012-10-14	13:31:55	753375	7.68341e+06
Tristan	10368	2012-10-15	13:42:47	753421	7.68339e+06
Tristan	10368	2012-10-16	13:02:22	753320	7.68333e+06
Tristan	10368	2012-10-17	13:31:49	753368	7.68343e+06
Tristan	10368	2012-10-18	13:40:23	753378	7.68344e+06
Tristan	10368	2012-10-19	13:53:05	753374	7.68344e+06
Tristan	10368	2012-10-20	13:21:53	753357	7.68347e+06
Tristan	10368	2012-10-21	13:42:15	753549	7.68372e+06
Tristan	10368	2012-10-22	13:52:59	753631	7.68373e+06
Tristan	10368	2012-10-23	13:00:59	753626	7.68388e+06
Tristan	10368	2012-10-24	13:02:28	753608	7.68389e+06
Tristan	10368	2012-10-25	13:12:23	753626	7.68404e+06
Tristan	10368	2012-10-26	13:02:28	753524	7.68406e+06
Tristan	10368	2012-10-27	13:32:49	753522	7.68408e+06
Tristan	10368	2012-10-28	13:02:04	753496	7.68415e+06
Tristan	10368	2012-10-29	13:02:34	753495	7.68415e+06
Tristan	10368	2012-10-30	13:41:37	753487	7.68416e+06
Tristan	10368	2012-10-31	13:31:24	753433	7.68417e+06
Tristan	10368	2012-11-01	13:02:28	753404	7.68413e+06
Tristan	10368	2012-11-02	13:45:08	753418	7.68415e+06
Tristan	10368	2012-11-03	13:00:54	753439	7.68416e+06
Tristan	10368	2012-11-04	13:54:42	753426	7.68414e+06
Tristan	10368	2012-11-05	13:13:05	753446	7.68418e+06
Tristan	10368	2012-11-06	13:02:04	753479	7.68415e+06
Tristan	10368	2012-11-07	13:54:54	753491	7.68414e+06
Tristan	10368	2012-11-08	13:53:12	753488	7.68412e+06
Tristan	10368	2012-11-09	13:56:01	753539	7.68405e+06
Tristan	10368	2012-11-10	13:02:34	753534	7.68405e+06
Tristan	10368	2012-11-11	13:41:18	753547	7.68404e+06
Tristan	10368	2012-11-12	13:57:45	753535	7.68407e+06
Tristan	10368	2012-11-13	13:30:20	753574	7.68405e+06
Tristan	10368	2012-11-14	13:51:36	753566	7.68402e+06
Tristan	10368	2012-11-15	13:21:18	753542	7.68405e+06
Tristan	10368	2012-11-16	13:13:19	753548	7.68409e+06
Tristan	10368	2012-11-17	13:56:00	753493	7.68412e+06
Tristan	10368	2012-11-18	13:54:28	753501	7.68411e+06
Tristan	10368	2012-11-19	13:23:19	753501	7.68411e+06
Tristan	10368	2012-11-20	13:01:52	753502	7.68411e+06
Tristan	10368	2012-11-21	13:02:22	753384	7.68409e+06
Tristan	10368	2012-11-22	13:12:17	753413	7.68413e+06
Uluru	10369	2012-09-18	13:52:23	753079	7.68418e+06
Uluru	10369	2012-09-19	13:51:01	753026	7.68412e+06
Uluru	10369	2012-09-20	13:02:54	753215	7.68421e+06
Uluru	10369	2012-09-21	13:01:52	753044	7.68415e+06
Uluru	10369	2012-09-22	13:02:52	753057	7.68411e+06
Uluru	10369	2012-09-23	13:04:35	753117	7.68424e+06
Uluru	10369	2012-09-24	13:57:06	753178	7.68423e+06
Uluru	10369	2012-09-25	13:02:34	753091	7.68412e+06
Uluru	10369	2012-09-26	13:44:13	753097	7.68422e+06
Uluru	10369	2012-09-27	13:13:07	752991	7.68411e+06
Uluru	10369	2012-09-28	13:02:05	753071	7.68403e+06
Uluru	10369	2012-09-29	13:11:43	753122	7.68421e+06
Uluru	10369	2012-09-30	13:43:52	753099	7.68413e+06
Uluru	10369	2012-10-01	13:02:34	753093	7.68416e+06
Uluru	10369	2012-10-02	13:02:04	753104	7.68422e+06
Uluru	10369	2012-10-03	13:20:19	753099	7.68421e+06
Uluru	10369	2012-10-04	13:02:35	753070	7.6841e+06
Uluru	10369	2012-10-05	13:41:47	753046	7.68399e+06
Uluru	10369	2012-10-06	13:12:34	753045	7.68412e+06
Uluru	10369	2012-10-07	13:51:26	753116	7.68422e+06
Uluru	10369	2012-10-08	13:12:20	753000	7.68408e+06
Uluru	10369	2012-10-09	13:02:35	753052	7.68416e+06
Uluru	10369	2012-10-10	13:02:28	753071	7.68409e+06
Uluru	10369	2012-10-11	13:12:21	753072	7.6841e+06
Uluru	10369	2012-10-12	13:02:34	753094	7.68411e+06
Uluru	10369	2012-10-13	13:23:37	753057	7.68417e+06
Uluru	10369	2012-10-14	13:02:34	753104	7.68423e+06
Uluru	10369	2012-10-15	13:22:48	753072	7.68413e+06
Uluru	10369	2012-10-16	13:30:03	753206	7.68415e+06
Uluru	10369	2012-10-17	13:02:23	753105	7.68412e+06
Uluru	10370	2012-10-18	NA	NA	NA
Uluru	10370	2012-10-18	NA	NA	NA
Uluru	10370	2012-10-18	NA	NA	NA
Uluru	10369	2012-10-19	13:58:52	753044	7.68414e+06
Uluru	10369	2012-10-20	13:56:36	753104	7.68413e+06
Uluru	10369	2012-10-21	13:01:52	753107	7.68423e+06
Uluru	10369	2012-10-22	13:01:59	753032	7.68411e+06
Uluru	10369	2012-10-23	13:42:05	753132	7.68419e+06
Uluru	10369	2012-10-24	13:46:58	753118	7.68421e+06
Uluru	10369	2012-10-25	13:02:05	753158	7.68417e+06
Uluru	10369	2012-10-27	13:01:34	753138	7.68418e+06
Uluru	10369	2012-10-29	13:12:12	753118	7.68422e+06
Uluru	10369	2012-10-30	13:11:53	753157	7.68417e+06
Uluru	10369	2012-10-31	13:01:05	753130	7.68419e+06
Uluru	10369	2012-11-01	13:12:04	753081	7.68408e+06
Uluru	10369	2012-11-02	13:01:34	753138	7.6842e+06
Uluru	10370	2012-11-03	NA	NA	NA
Uluru	10369	2012-11-05	13:54:30	753127	7.68422e+06
Uluru	10369	2012-11-06	13:43:20	753135	7.6842e+06
Uluru	10369	2012-11-07	13:43:44	753126	7.68424e+06
Uluru	10369	2012-11-08	13:44:05	753129	7.68422e+06
Uluru	10369	2012-11-09	13:54:13	753134	7.68422e+06
Uluru	10369	2012-11-10	13:31:33	753135	7.68423e+06
Uluru	10369	2012-11-11	13:44:18	753124	7.68422e+06
Uluru	10369	2012-11-12	13:44:18	753126	7.68421e+06
Uluru	10369	2012-11-13	13:41:22	753153	7.68422e+06
Uluru	10369	2012-11-14	13:21:39	753121	7.68422e+06
Uluru	10369	2012-11-15	13:44:23	753149	7.6842e+06
Uluru	10369	2012-11-16	13:21:30	753134	7.68422e+06
Uluru	10369	2012-11-17	13:23:07	753127	7.68421e+06
Uluru	10369	2012-11-18	13:33:24	753160	7.6842e+06
Uluru	10369	2012-11-20	13:02:36	753127	7.68422e+06
Uluru	10369	2012-11-21	13:11:54	753134	7.68421e+06
Uluru	10369	2012-11-22	13:12:11	753124	7.68421e+06
Uluru	10369	2012-11-23	13:01:54	753129	7.68422e+06
Uluru	10369	2012-11-24	13:02:52	753130	7.68422e+06
Uluru	10369	2012-11-25	13:44:48	753161	7.68422e+06
Uluru	10369	2012-11-27	13:50:09	753102	7.68421e+06
Uluru	10369	2012-11-28	13:41:25	753145	7.68423e+06
Val	10010	2013-05-12	13:02:28	752830	7.68419e+06
Val	10010	2013-05-13	13:41:12	752830	7.68419e+06
Val	10010	2013-05-14	13:02:04	752820	7.68419e+06
Val	10010	2013-05-15	13:02:34	752812	7.68418e+06
Val	10010	2013-05-16	13:02:22	752809	7.68419e+06
Val	10010	2013-05-17	13:41:42	752818	7.68417e+06
Val	10010	2013-05-18	13:03:05	752818	7.68413e+06
Val	10010	2013-05-19	13:37:05	752852	7.6842e+06
Val	10010	2013-05-20	13:43:55	752897	7.68421e+06
Val	10010	2013-05-21	13:33:59	752900	7.6842e+06
Val	10010	2013-05-22	13:02:29	752881	7.6842e+06
Val	10010	2013-05-23	13:44:29	752889	7.6842e+06
Val	10010	2013-05-24	13:32:48	752887	7.68421e+06
Val	10010	2013-05-25	13:03:36	752890	7.6842e+06
Val	10010	2013-05-26	13:03:04	752857	7.68419e+06
Val	10010	2013-05-27	13:12:04	752847	7.68416e+06
Val	10010	2013-05-28	13:35:35	752843	7.6842e+06
Val	10010	2013-05-29	13:13:07	752855	7.68419e+06
Val	10010	2013-05-30	13:50:54	752844	7.68418e+06
Val	10010	2013-05-31	13:32:37	752837	7.68413e+06
Val	10010	2013-06-01	13:02:28	752849	7.6841e+06
Val	10010	2013-06-02	13:42:06	752836	7.68405e+06
Val	10010	2013-06-03	13:42:12	752831	7.68406e+06
Val	10010	2013-06-04	13:16:04	752826	7.68405e+06
Val	10010	2013-06-05	13:02:34	752776	7.68409e+06
Val	10010	2013-06-06	13:51:30	752764	7.6841e+06
Val	10010	2013-06-07	13:33:42	752779	7.6841e+06
Val	10010	2013-06-08	13:51:52	752828	7.68406e+06
Val	10010	2013-06-09	13:56:27	752836	7.68409e+06
Val	10010	2013-06-10	13:02:28	752836	7.68408e+06
Val	10010	2013-06-11	13:01:58	752846	7.68411e+06
Val	10010	2013-06-12	13:41:17	752840	7.68411e+06
Val	10010	2013-06-13	13:27:54	752831	7.68413e+06
Val	10010	2013-06-14	13:51:22	752849	7.68418e+06
Val	10010	2013-06-15	13:41:01	752833	7.68421e+06
Val	10010	2013-06-16	13:01:35	752824	7.68419e+06
Val	10010	2013-06-17	13:51:13	753024	7.68424e+06
Val	10010	2013-06-18	13:02:05	752808	7.68418e+06
Val	10010	2013-06-19	13:02:04	752788	7.68417e+06
Val	10010	2013-06-20	13:33:36	752785	7.68416e+06
Val	10010	2013-06-21	13:12:30	752778	7.68415e+06
Val	10010	2013-06-22	13:22:29	752772	7.68401e+06
Val	10010	2013-06-23	13:58:24	752771	7.68409e+06
Val	10010	2013-06-24	13:01:52	752777	7.68414e+06
Val	10010	2013-06-25	13:11:32	752788	7.68413e+06
Val	10010	2013-06-26	13:43:29	752841	7.68407e+06
Val	10010	2013-06-27	13:43:20	752856	7.6841e+06
Val	10010	2013-06-28	13:42:24	752880	7.68416e+06
Val	10010	2013-06-29	13:00:34	752808	7.68419e+06
Val	10010	2013-06-30	13:02:22	752819	7.68418e+06
Val	10010	2013-07-01	13:13:53	752810	7.68416e+06
Val	10010	2013-07-02	13:22:33	752801	7.68415e+06
Val	10010	2013-07-03	13:01:34	752803	7.68417e+06
Val	10010	2013-07-04	13:02:28	752806	7.68416e+06
Val	10010	2013-07-05	13:01:52	752828	7.68419e+06
Val	10010	2013-07-06	13:01:04	752849	7.68418e+06
Val	10010	2013-07-07	13:01:34	752851	7.68411e+06
Val	10010	2013-07-08	13:15:36	752885	7.68415e+06
Val	10010	2013-07-09	13:12:50	752890	7.68419e+06
Val	10010	2013-07-10	13:02:05	752887	7.6842e+06
Val	10010	2013-07-11	13:16:22	752897	7.6842e+06
Viktor	10370	2012-09-18	13:01:34	752948	7.68402e+06
Viktor	10370	2012-09-19	13:21:19	752943	7.68403e+06
Viktor	10370	2012-09-20	13:01:52	752927	7.68399e+06
Viktor	10370	2012-09-21	13:01:58	752904	7.68401e+06
Viktor	10370	2012-09-22	13:01:58	752910	7.68405e+06
Viktor	10370	2012-09-23	13:01:22	752909	7.68406e+06
Viktor	10370	2012-09-24	13:01:58	752898	7.68405e+06
Viktor	10370	2012-09-25	13:22:20	752878	7.68404e+06
Viktor	10370	2012-09-26	13:02:04	752857	7.68401e+06
Viktor	10370	2012-09-28	13:58:24	752891	7.684e+06
Viktor	10370	2012-09-29	13:50:41	752915	7.68402e+06
Viktor	10370	2012-09-30	13:48:13	752924	7.68402e+06
Viktor	10370	2012-10-01	13:04:23	752953	7.68403e+06
Viktor	10370	2012-10-02	13:53:43	752920	7.68405e+06
Viktor	10370	2012-10-03	13:22:37	752923	7.68404e+06
Viktor	10370	2012-10-04	13:51:12	752932	7.68403e+06
Viktor	10370	2012-10-05	13:02:06	752938	7.684e+06
Viktor	10370	2012-10-06	13:22:36	752910	7.68402e+06
Viktor	10370	2012-10-07	13:30:59	752909	7.68404e+06
Viktor	10370	2012-10-08	13:53:05	752921	7.68404e+06
Viktor	10370	2012-10-09	13:02:35	752913	7.68404e+06
Viktor	10370	2012-10-10	13:50:55	752896	7.68404e+06
Viktor	10370	2012-10-11	13:21:13	752916	7.68403e+06
Viktor	10370	2012-10-12	13:55:33	752909	7.68405e+06
Viktor	10370	2012-10-13	13:11:29	752931	7.68404e+06
Viktor	10370	2012-10-14	13:28:14	752924	7.68402e+06
Viktor	10370	2012-10-15	13:02:04	752901	7.68405e+06
Viktor	10370	2012-10-16	13:54:00	752920	7.68403e+06
Viktor	10370	2012-10-17	13:02:34	752953	7.68402e+06
Viktor	10370	2012-10-18	13:02:34	752947	7.68403e+06
Viktor	10370	2012-10-19	13:03:29	752937	7.68402e+06
Viktor	10370	2012-10-20	13:03:04	752953	7.68403e+06
Viktor	10370	2012-10-21	13:19:21	752900	7.68402e+06
Viktor	10370	2012-10-22	13:35:24	752894	7.68401e+06
Viktor	10370	2012-10-23	13:18:48	752896	7.68403e+06
Viktor	10370	2012-10-24	13:01:52	752923	7.68403e+06
Viktor	10370	2012-10-25	13:29:49	752948	7.68401e+06
Viktor	10370	2012-10-26	13:01:59	752941	7.684e+06
Viktor	10370	2012-10-27	13:52:28	752917	7.68398e+06
Viktor	10370	2012-10-28	13:03:04	752909	7.68405e+06
Viktor	10370	2012-10-29	13:02:34	752895	7.68401e+06
Viktor	10370	2012-10-30	13:23:00	752942	7.68402e+06
Viktor	10370	2012-10-31	13:15:09	752898	7.68405e+06
Viktor	10370	2012-11-01	13:03:53	752892	7.68401e+06
Viktor	10370	2012-11-02	13:16:11	752901	7.68406e+06
Viktor	10370	2012-11-03	13:01:59	752868	7.68407e+06
Viktor	10370	2012-11-04	13:03:04	752888	7.68402e+06
Viktor	10370	2012-11-05	13:02:34	752896	7.68403e+06
Viktor	10370	2012-11-06	13:01:34	752938	7.684e+06
Viktor	10370	2012-11-07	13:50:00	752948	7.68404e+06
Viktor	10370	2012-11-08	13:59:46	752902	7.68403e+06
Viktor	10370	2012-11-09	13:39:48	752894	7.68403e+06
Viktor	10370	2012-11-11	13:48:05	752859	7.68402e+06
Viktor	10370	2012-11-12	13:51:31	752890	7.68404e+06
Viktor	10370	2012-11-13	13:00:58	752932	7.684e+06
Viktor	10370	2012-11-14	13:30:54	752940	7.68403e+06
Viktor	10370	2012-11-15	13:21:00	752951	7.68403e+06
Viktor	10370	2012-11-16	13:21:55	752915	7.68405e+06
Viktor	10370	2013-05-12	13:31:45	753278	7.68421e+06
Viktor	10370	2013-05-13	13:02:24	753303	7.6842e+06
Viktor	10370	2013-05-14	13:45:36	753313	7.68421e+06
Viktor	10370	2013-05-15	13:02:24	753313	7.68419e+06
Viktor	10370	2013-05-16	13:02:30	753308	7.68418e+06
Viktor	10370	2013-05-17	13:31:06	753311	7.68416e+06
Viktor	10370	2013-05-18	13:02:36	753282	7.68414e+06
Viktor	10370	2013-05-19	13:17:51	753279	7.68414e+06
Viktor	10370	2013-05-20	13:16:28	753292	7.68418e+06
Viktor	10370	2013-05-21	13:13:07	753308	7.68421e+06
Viktor	10370	2013-05-22	13:12:46	753312	7.68422e+06
Viktor	10370	2013-05-23	13:21:19	753297	7.68421e+06
Viktor	10370	2013-05-24	13:11:56	753281	7.68422e+06
Viktor	10370	2013-05-25	13:02:00	753275	7.6842e+06
Viktor	10370	2013-05-26	13:02:36	753295	7.68414e+06
Viktor	10370	2013-05-27	13:01:29	753333	7.68415e+06
Viktor	10370	2013-05-28	13:02:53	753335	7.68409e+06
Viktor	10370	2013-05-29	13:01:59	753284	7.68411e+06
Viktor	10370	2013-05-30	13:58:11	753289	7.68411e+06
Viktor	10370	2013-05-31	13:50:58	753301	7.68413e+06
Viktor	10370	2013-06-01	13:43:30	753331	7.68412e+06
Viktor	10370	2013-06-02	13:41:29	753315	7.6841e+06
Viktor	10370	2013-06-03	13:03:05	753341	7.68415e+06
Viktor	10370	2013-06-04	13:33:51	753329	7.68412e+06
Viktor	10370	2013-06-05	13:02:34	753323	7.68412e+06
Viktor	10370	2013-06-06	13:52:46	753329	7.68411e+06
Viktor	10370	2013-06-07	13:23:36	753306	7.68414e+06
Viktor	10370	2013-06-08	13:12:18	753337	7.68414e+06
Viktor	10370	2013-06-09	13:13:42	753345	7.68411e+06
Viktor	10370	2013-06-10	13:02:35	753323	7.68411e+06
Viktor	10370	2013-06-11	13:52:11	753302	7.68413e+06
Viktor	10370	2013-06-12	13:52:41	753286	7.68412e+06
Viktor	10370	2013-06-13	13:01:52	753298	7.68413e+06
[truncated: 106 more rows]

## Sheet: Non-Breed Interacts
Record ID	Koala Number	Encounter / contact ID	Date day/month/(year)	Encounter Start Time	Encounter contact duraction
Snappy	Snappy	Opera	2013-05-21	19:46:26	1
6	Snappy	Danielle	2013-05-27	22:48:54	1
7	Snappy	Opera	2013-06-03	21:28:45	1
8	Snappy	Opera	2013-06-04	03:02:03	2
9	Snappy	Opera	2013-06-04	03:03:34	1
10	Snappy	Opera	2013-06-04	03:04:24	1
11	Snappy	Opera	2013-06-04	03:15:28	2
12	Snappy	Opera	2013-06-04	03:16:09	40
13	Snappy	Opera	2013-06-04	03:17:24	9
14	Snappy	Opera	2013-06-04	03:19:38	1
15	Snappy	Opera	2013-06-04	03:24:38	8
16	Snappy	Opera	2013-06-04	03:25:33	1
17	Snappy	Opera	2013-06-04	03:26:39	1
18	Snappy	Opera	2013-06-04	03:34:33	16
19	Snappy	Opera	2013-06-04	03:39:07	168
20	Snappy	Opera	2013-06-04	03:42:29	2
21	Snappy	Opera	2013-06-04	03:43:05	169
22	Snappy	Francoise	2013-07-29	18:56:07	33
23	Snappy	Francoise	2013-07-30	04:53:45	11
24	Snappy	Danielle	2013-07-31	01:10:44	149
25	Snappy	Francoise	2013-08-18	00:08:06	43
26	Snappy	Francoise	2013-08-18	03:47:44	2
32	10004	Val	2013-05-22	18:57:27	1
33	10004	Val	2013-05-22	18:58:40	1
34	10004	Val	2013-05-24	08:26:44	1
35	10004	Val	2013-05-24	08:27:23	1
	10004	Val	2013-05-24	08:28:04	1
	10004	Val	2013-05-24	08:30:42	1
	10004	Val	2013-05-24	08:37:08	1
	10004	Val	2013-05-24	13:08:41	1
	10004	Val	2013-05-24	18:00:32	1
	10004	Val	2013-05-24	18:58:51	1
	10004	Val	2013-05-24	19:04:51	1
	10004	Val	2013-05-24	19:05:30	1
	10004	Val	2013-05-24	19:06:02	1
	10004	Val	2013-05-24	19:06:44	18
	10004	Val	2013-05-24	19:16:05	1
	10004	Val	2013-05-24	19:17:40	1
	10004	Val	2013-05-24	19:42:01	1
	10004	Val	2013-05-24	23:17:00	1
	10004	Val	2013-05-24	23:30:06	1
	10004	BigBoy	2013-06-03	04:59:28	1
	10004	BigBoy	2013-06-03	04:59:45	1
	10004	Meredith	2013-07-03	02:47:15	16
	10004	Meredith	2013-07-03	02:48:43	1
	10004	Meredith	2013-07-03	02:52:03	11
	10004	Meredith	2013-07-03	02:53:03	1
	10004	Meredith	2013-07-03	02:56:40	103
	10004	Meredith	2013-07-03	02:58:53	1
	10004	Meredith	2013-07-03	02:59:19	14
	10004	Meredith	2013-07-03	03:01:42	1
	10004	Meredith	2013-07-03	03:03:04	1
	10004	Meredith	2013-07-03	03:03:33	1
	10004	Meredith	2013-07-03	03:08:52	1
	10004	Meredith	2013-07-03	03:51:20	1
	10004	Meredith	2013-07-03	03:52:32	4
	10004	BigBoy	2013-07-22	19:54:28	1
	10004	BigBoy	2013-08-10	02:02:41	1
	10004	BigBoy	2013-08-10	02:05:08	36
	10004	BigBoy	2013-08-10	02:06:13	1
	10004	BigBoy	2013-08-10	02:06:39	5
	10004	BigBoy	2013-08-10	02:07:09	1
	10004	BigBoy	2013-08-10	02:08:01	1
	10004	BigBoy	2013-08-10	02:10:35	1
	10004	BigBoy	2013-08-10	02:13:27	14
	10004	BigBoy	2013-08-10	02:13:57	1
	10004	BigBoy	2013-08-10	02:17:03	5
	10004	BigBoy	2013-08-10	02:18:12	1
	10004	BigBoy	2013-08-10	02:23:15	5
	10004	BigBoy	2013-08-10	02:23:59	1
	10004	BigBoy	2013-08-10	02:31:37	1
	10004	BigBoy	2013-08-10	02:32:12	1
	10004	BigBoy	2013-08-10	02:32:43	1
	10004	BigBoy	2013-08-10	02:35:40	1
	10004	BigBoy	2013-08-10	02:40:46	1
	10004	BigBoy	2013-08-10	02:44:12	1
	10004	BigBoy	2013-08-10	02:45:39	1
	10004	BigBoy	2013-08-10	02:48:59	1
	10004	BigBoy	2013-08-10	02:50:29	1
	10004	BigBoy	2013-08-10	02:51:45	1
	10004	BigBoy	2013-08-10	02:52:38	1
	10004	BigBoy	2013-08-10	02:53:43	1
	10004	BigBoy	2013-08-10	03:05:45	1
	10004	BigBoy	2013-08-10	03:08:45	1
	10004	BigBoy	2013-08-10	03:09:16	1
	10004	BigBoy	2013-08-10	03:10:26	1
	10004	BigBoy	2013-08-10	03:10:54	1
	10004	BigBoy	2013-08-10	03:12:13	1
	10004	BigBoy	2013-08-10	03:13:31	1
	10004	BigBoy	2013-08-10	03:17:25	1
	10004	BigBoy	2013-08-10	03:19:07	1
	10004	BigBoy	2013-08-10	03:19:23	1
	10004	BigBoy	2013-08-10	03:22:39	1
	10004	BigBoy	2013-08-10	03:23:14	1
	10004	BigBoy	2013-08-10	03:24:25	1
	10004	BigBoy	2013-08-10	03:28:39	1
	10004	BigBoy	2013-08-10	03:29:53	1
	10004	BigBoy	2013-08-10	03:59:49	22
	10004	Meredith	2013-08-13	18:17:05	1
	10004	Meredith	2013-08-13	18:18:32	1
	10004	Meredith	2013-08-13	18:18:47	45
	10004	Meredith	2013-08-13	18:20:08	1
	10004	Lilly	2013-08-14	18:08:50	1
	10004	Lilly	2013-08-14	18:09:13	1
	10004	Lilly	2013-08-14	19:17:00	4
	10004	Lilly	2013-08-14	19:26:33	5
	10004	Lilly	2013-08-14	19:27:11	6
	10004	Lilly	2013-08-14	19:27:34	1
	10004	Lilly	2013-08-14	19:28:26	8
	10004	Lilly	2013-08-14	19:29:20	5
	10004	Lilly	2013-08-14	19:29:48	1
	10004	Lilly	2013-08-14	19:30:49	1
	10004	Lilly	2013-08-14	19:31:23	6
	10004	Lilly	2013-08-14	19:31:52	14
	10004	Lilly	2013-08-14	19:32:52	1
	10004	Lilly	2013-08-14	19:42:10	1
	10004	Lilly	2013-08-14	19:45:24	1
	10004	Lilly	2013-08-14	19:46:07	1
	10004	Lilly	2013-08-14	19:52:01	1
	10004	Lilly	2013-08-14	20:46:31	1
	10004	Lilly	2013-08-15	02:48:34	1
	10289	BigBoy	2013-05-16	04:08:37	38
	10289	BigBoy	2013-05-16	04:10:23	63
	10289	BigBoy	2013-05-16	04:16:11	1
	10289	BigBoy	2013-05-16	04:17:00	1
	10289	BigBoy	2013-05-16	04:18:21	1
	10289	BigBoy	2013-05-16	04:32:36	1
	10289	BigBoy	2013-05-16	04:34:35	9
	10289	BigBoy	2013-05-16	04:45:10	1
	10289	BigBoy	2013-05-25	00:58:16	12
	10289	Snappy	2013-06-03	21:29:35	1
	10289	Snappy	2013-06-04	03:01:52	5
	10289	Snappy	2013-06-04	03:02:49	3
	10289	Snappy	2013-06-04	03:04:02	1
	10289	Snappy	2013-06-04	03:15:21	1
	10289	Snappy	2013-06-04	03:16:06	36
	10289	Snappy	2013-06-04	03:17:17	11
	10289	Snappy	2013-06-04	03:19:30	1
	10289	Snappy	2013-06-04	03:24:36	5
	10289	Snappy	2013-06-04	03:25:25	1
	10289	Snappy	2013-06-04	03:26:31	1
	10289	Snappy	2013-06-04	03:34:24	1
	10289	Snappy	2013-06-04	03:38:52	171
	10289	Snappy	2013-06-04	03:42:57	171
	9235	0	00:00:00	00:00:00	0
	13108	BigBoy	2013-05-15	21:04:17	1
	13108	BigBoy	2013-05-15	21:11:16	1
	13108	BigBoy	2013-06-11	03:37:02	1
	13108	BigBoy	2013-06-11	03:39:58	1
	13108	BigBoy	2013-06-11	03:48:49	1
	13108	Lilly	2013-06-24	18:26:49	134
	13108	Lilly	2013-06-24	18:30:40	1
	13108	Lilly	2013-06-24	18:45:36	1
	13108	Lilly	2013-06-24	18:47:09	1
	13108	Lilly	2013-06-24	18:49:35	100
	13108	Lilly	2013-06-24	18:51:57	77
	13108	Lilly	2013-06-24	18:54:08	54
	13108	Lilly	2013-06-24	19:03:05	5
	13108	Pickle	2013-07-03	02:56:41	94
	13108	Pickle	2013-07-03	02:59:08	1
	13108	Pickle	2013-07-03	03:03:21	1
	13108	Pickle	2013-07-03	03:39:34	1
	13108	Pickle	2013-07-09	18:17:29	1
	13108	Pickle	2013-08-13	18:18:57	46
	13107	BigBoy	2013-06-20	00:10:34	1
	13107	BigBoy	2013-06-20	00:17:07	1
	13107	BigBoy	2013-06-20	00:37:48	22
	13107	Meredith	2013-06-24	18:26:01	1
	13107	Meredith	2013-06-24	18:26:37	121
	13107	Meredith	2013-06-24	18:45:09	3
	13107	Meredith	2013-06-24	18:48:42	95
	13107	Meredith	2013-06-24	18:51:31	96
	13107	Meredith	2013-06-24	18:53:42	62
	13107	Meredith	2013-06-24	19:02:39	9
	13107	Snappy	2013-07-05	06:29:31	1
	13107	Danielle	2013-08-01	01:15:39	231
	13107	Danielle	2013-08-09	01:14:03	76
	13107	Danielle	2013-08-09	01:17:25	42
	13107	Danielle	2013-08-09	01:21:43	1
	13107	Danielle	2013-08-09	01:29:25	1
	13107	Danielle	2013-08-09	01:33:48	13
	13107	Danielle	2013-08-09	01:36:29	71
	13107	Danielle	2013-08-09	01:40:38	1
	13107	Danielle	2013-08-09	01:45:13	1
	13107	Danielle	2013-08-09	01:51:13	1
	13107	Danielle	2013-08-09	01:51:49	1
	13107	Danielle	2013-08-09	01:55:16	1
	13107	Danielle	2013-08-09	01:57:33	1
	13107	Danielle	2013-08-09	02:12:25	167
	13107	Danielle	2013-08-09	03:15:43	1
	13107	Pickle	2013-08-14	17:56:29	1
	13107	Pickle	2013-08-14	18:08:15	1
	13107	Pickle	2013-08-14	18:32:43	7
	13107	Pickle	2013-08-14	20:04:45	1
	13107	Pickle	2013-08-14	23:29:31	1
	13107	Pickle	2013-08-14	23:32:24	1
	13107	Pickle	2013-08-14	23:34:34	1
	13105	0	00:00:00	00:00:00	0
	13104	BigBoy	2013-05-18	06:12:22	5
	13104	BigBoy	2013-05-18	06:14:09	1
	13104	BigBoy	2013-05-18	06:15:22	1
	13104	BigBoy	2013-05-28	18:14:14	1
	13104	BigBoy	2013-05-28	18:31:03	1
	13104	BigBoy	2013-05-28	18:31:44	5
	13104	BigBoy	2013-05-28	18:46:09	1
	13104	BigBoy	2013-05-28	19:38:31	1
	13104	BigBoy	2013-07-10	03:19:41	1
	13104	BigBoy	2013-07-10	03:21:56	45
	13104	BigBoy	2013-07-10	03:54:31	1
	13104	BigBoy	2013-07-10	03:55:31	1
	13104	BigBoy	2013-07-10	03:59:07	12
	13104	BigBoy	2013-07-10	04:43:54	1
	13104	BigBoy	2013-07-10	05:15:09	1
	13101	Snappy	2013-07-29	18:55:20	1
	13101	Snappy	2013-07-29	18:55:45	1
	13101	Snappy	2013-07-30	04:52:52	10
	13101	Snappy	2013-08-18	00:07:00	43
	13101	Snappy	2013-08-18	03:46:18	1
	13101	Snappy	2013-08-18	03:46:38	1
	10379	Snappy	2013-05-27	22:34:01	3
	10379	Snappy	2013-05-27	22:51:16	1
	10379	Snappy	2013-05-27	23:12:12	6
	10379	Snappy	2013-07-31	01:09:46	146
	10379	Lilly	2013-08-01	01:14:24	39
	10379	Lilly	2013-08-01	01:15:15	131
	10379	Lilly	2013-08-01	01:17:48	16
	10379	Francoise	2013-08-03	04:09:56	1
	10379	Lilly	2013-08-09	01:12:40	66
	10379	Lilly	2013-08-09	01:14:07	1
	10379	Lilly	2013-08-09	01:16:01	4
	10379	Lilly	2013-08-09	01:16:24	14
	10379	Lilly	2013-08-09	01:29:02	1
	10379	Lilly	2013-08-09	01:32:32	1
	10379	Lilly	2013-08-09	01:35:05	58
	10379	Lilly	2013-08-09	01:39:41	1
	10379	Lilly	2013-08-09	01:50:00	1
	10379	Lilly	2013-08-09	01:50:20	12
	10379	Lilly	2013-08-09	01:54:55	1
	10379	Lilly	2013-08-09	02:10:40	3
	10379	Lilly	2013-08-09	02:11:01	59
	10379	Lilly	2013-08-09	02:12:16	45
	10379	Lilly	2013-08-09	02:13:13	8
	10379	Lilly	2013-08-09	03:03:33	1
	10379	Lilly	2013-08-09	03:14:36	1
	10266	Val	2013-05-11	21:46:30	1
	10266	Val	2013-05-11	21:50:48	61
	10266	Val	2013-05-12	04:02:28	1
	10266	Meredith	2013-05-15	20:53:46	1
	10266	Meredith	2013-05-15	21:05:06	1
	10266	Meredith	2013-05-15	21:10:45	4
	10266	Opera	2013-05-16	04:08:39	29
	10266	Opera	2013-05-16	04:10:10	77
	10266	Opera	2013-05-16	04:16:21	1
	10266	Opera	2013-05-16	04:17:48	34
	10266	Opera	2013-05-16	04:34:38	1
	10266	Opera	2013-05-16	04:45:17	1
	10266	Opera	2013-05-16	05:08:42	2
	10266	Ice T	2013-05-18	06:14:27	1
	10266	Opera	2013-05-25	00:54:54	1
	10266	Opera	2013-05-25	00:58:17	14
	10266	Ice T	2013-05-28	18:31:45	1
	10266	Pickle	2013-06-03	04:58:45	1
	10266	Meredith	2013-06-11	03:39:06	1
	10266	Val	2013-06-20	03:34:45	15
	10266	Val	2013-06-21	20:11:56	1
	10266	Val	2013-07-03	05:22:53	27
	10266	Ice T	2013-07-10	03:21:42	45
	10266	Ice T	2013-07-10	03:55:28	1
	10266	Ice T	2013-07-10	03:58:49	2
	10266	Val	2013-07-17	23:18:49	3
	10266	Val	2013-07-17	23:20:05	1
	10266	Pickle	2013-08-10	02:00:51	2
	10266	Pickle	2013-08-10	02:03:45	41
	10266	Pickle	2013-08-10	02:05:17	3
	10266	Pickle	2013-08-10	02:09:16	1
	10266	Pickle	2013-08-10	02:10:18	7
	10266	Pickle	2013-08-10	02:12:03	37
	10266	Pickle	2013-08-10	02:14:25	1
	10266	Pickle	2013-08-10	02:30:28	1
	10266	Pickle	2013-08-10	02:31:34	1
	10266	Pickle	2013-08-10	02:47:02	1
	10266	Pickle	2013-08-10	02:59:04	1
	10266	Pickle	2013-08-10	03:04:01	2
	10266	Pickle	2013-08-10	03:06:44	9
	10266	Pickle	2013-08-10	03:09:18	1
	10266	Pickle	2013-08-10	03:21:02	1
	10266	Pickle	2013-08-10	03:57:29	1
	13106	0		00:00:00	0
	10377	Viktor	2013-06-26	05:27:51	1
	10377	Viktor	2013-06-26	14:51:20	1
	10377	Viktor	2013-06-26	15:00:27	1
	10377	Viktor	2013-06-26	15:01:18	1
	10377	Viktor	2013-06-26	15:02:41	1
	10377	Viktor	2013-06-26	15:03:17	35
	10377	Viktor	2013-06-26	15:24:30	2
	10377	Viktor	2013-06-26	15:44:29	126
	10377	Viktor	2013-06-26	15:48:47	32
	10370	Betty	2013-06-26	15:00:30	1
	10370	Betty	2013-06-26	15:02:59	1
	10370	Betty	2013-06-26	15:41:54	1
	10370	Betty	2013-06-26	15:43:55	1
	10370	Betty	2013-06-26	15:44:42	117
	10370	Betty	2013-06-26	15:48:47	17
	10365	0
	10010	BigBoy	2013-05-11	21:46:19	1
	10010	BigBoy	2013-05-11	21:46:37	1
	10010	BigBoy	2013-05-11	21:47:06	1
	10010	BigBoy	2013-05-11	21:47:34	1
	10010	BigBoy	2013-05-11	21:48:52	1
	10010	BigBoy	2013-05-11	21:50:03	3
	10010	BigBoy	2013-05-11	21:50:52	66
	10010	BigBoy	2013-05-11	22:56:28	1
	10010	BigBoy	2013-05-11	22:57:15	1
	10010	BigBoy	2013-05-11	23:08:33	1
	10010	BigBoy	2013-05-12	04:02:27	9
	10010	BigBoy	2013-05-12	04:03:00	1
	10010	Pickle	2013-05-20	23:52:30	3
	10010	Pickle	2013-05-22	18:58:31	1
	10010	Pickle	2013-05-22	18:59:04	1
	10010	Pickle	2013-05-24	08:26:10	2
	10010	Pickle	2013-05-24	08:27:15	1
	10010	Pickle	2013-05-24	08:27:46	1
	10010	Pickle	2013-05-24	18:58:35	1
	10010	Pickle	2013-05-24	19:05:18	1
	10010	Pickle	2013-05-24	19:05:52	1
	10010	Pickle	2013-05-24	19:06:26	1
	10010	Pickle	2013-05-24	19:06:51	1
	10010	Pickle	2013-05-24	19:17:48	1
	10010	Pickle	2013-05-24	19:50:30	1
	10010	Pickle	2013-05-24	19:52:09	1
	10010	BigBoy	2013-06-20	03:33:56	1
	10010	BigBoy	2013-06-20	03:34:49	1
	10010	BigBoy	2013-06-20	03:35:34	20
	10010	BigBoy	2013-06-21	20:13:12	3
	10010	Snappy	2013-06-23	03:28:22	1
	10010	BigBoy	2013-07-03	05:24:33	1
	10010	BigBoy	2013-07-17	23:20:42	1
	10010	BigBoy	2013-07-17	23:21:22	1
	10010	BigBoy	2013-07-17	23:21:40	1
	10281	44	2013-12-12	11:11:12	18
	10281	44	2013-12-12	11:11:57	13
	10281	44	2013-12-12	11:12:28	32
	10281	44	2013-12-12	11:13:21	39
	10281	44	2013-12-12	11:14:14	76
	10281	44	2013-12-12	11:15:44	82
	10281	44	2013-12-12	11:17:18	5
	10281	44	2013-12-12	11:17:38	179
	10281	44	2013-12-12	11:20:51	62
	10281	8	2013-12-02	17:29:13	28
	10281	8	2013-12-02	17:30:05	9
	10281	8	2013-12-02	17:30:33	47
	10281	30	2013-12-02	17:36:26	2
	10281	8	2013-12-02	17:52:19	9
	10281	8	2013-12-02	17:52:55	1
	10281	8	2013-12-02	17:53:11	1
	10281	8	2013-12-02	17:55:30	1
	10281	8	2013-12-02	17:57:52	1
	10281	8	2013-12-02	18:02:53	3
	10281	8	2013-12-02	18:07:21	2
	10281	8	2013-12-02	18:12:48	29
	10281	8	2013-12-02	18:13:40	1
	10281	8	2013-12-02	18:14:37	1
	10281	8	2013-12-02	18:15:23	1
	10281	30	2013-12-02	18:15:43	1
	10281	8	2013-12-02	18:16:13	1
	10281	8	2013-12-02	18:16:45	1
	10281	8	2013-12-02	18:17:34	1
	10281	8	2013-12-02	18:18:29	1
	10281	8	2013-12-02	18:19:06	11
	10281	8	2013-12-02	18:36:39	14
	10281	8	2013-12-02	18:37:40	1
	10281	8	2013-12-02	18:38:06	5
	10281	8	2013-12-02	18:38:25	19
	10281	8	2013-12-02	18:39:25	1
	10281	8	2013-12-02	18:39:55	23
	10281	8	2013-12-02	18:41:03	57
	10281	8	2013-12-02	18:42:19	30
	13109	shyte

## Sheet: Breed Interacts
Koala	Encounter ID	Date	Contact Start Time	Duration
9374	Snappy	2013-09-18	15:24:44	3
9374	Snappy	2013-09-18	15:26:33	1
9374	Snappy	2013-09-18	15:27:19	1
9374	Snappy	2013-09-18	15:30:54	1
9374	Snappy	2013-09-18	15:31:42	1
9374	Snappy	2013-09-18	15:42:42	1
9374	Snappy	2013-09-18	15:46:55	14
9374	Snappy	2013-09-18	15:50:43	6
9374	Snappy	2013-09-18	15:53:13	1
9374	Snappy	2013-09-18	16:12:09	7
9374	Snappy	2013-09-18	17:19:29	1
9374	Snappy	2013-09-18	18:25:27	1
9374	Snappy	2013-09-18	18:32:59	1
9374	Snappy	2013-09-18	18:35:38	1
9374	Snappy	2013-09-18	18:50:36	1
9374	Qantas	2013-09-23	01:35:03	9
9374	Qantas	2013-09-23	01:45:43	33
9374	Qantas	2013-09-23	02:13:28	1
9374	Viktor	2013-09-24	19:29:56	5
9374	Viktor	2013-09-25	01:05:04	2
9374	Viktor	2013-09-25	01:05:55	10
9374	Viktor	2013-09-25	01:07:29	1
9374	Viktor	2013-09-25	01:09:19	3
9374	Viktor	2013-09-25	01:10:03	15
9374	Viktor	2013-09-25	01:12:32	51
9374	Viktor	2013-09-25	01:13:58	29
9374	Viktor	2013-09-25	01:24:07	1
9374	Viktor	2013-09-25	01:30:59	1
9374	Viktor	2013-09-25	01:32:52	48
9374	Viktor	2013-09-25	01:34:27	44
9374	Viktor	2013-09-25	01:35:59	98
9374	Viktor	2013-09-25	01:41:09	17
9374	Viktor	2013-09-25	01:42:16	11
9374	Viktor	2013-09-25	01:44:41	1
9374	Viktor	2013-09-25	01:45:46	4
9374	Viktor	2013-09-25	01:48:01	7
9374	Viktor	2013-09-25	01:48:43	4
9374	Viktor	2013-09-25	01:54:24	1
9374	Viktor	2013-09-25	01:58:57	3
9374	Viktor	2013-09-25	02:01:21	157
9374	Viktor	2013-09-25	02:08:54	1
9374	Viktor	2013-09-25	02:16:22	1
9374	Viktor	2013-09-25	02:46:59	1
9374	Viktor	2013-09-25	02:48:27	1
9374	Viktor	2013-09-25	04:27:27	3
9374	Bert	2013-09-29	02:05:28	1
9374	Bert	2013-09-29	02:10:20	4
9374	Bert	2013-09-29	02:12:20	18
9374	Bert	2013-09-29	02:15:03	4
9374	Bert	2013-10-03	21:20:50	29
9374	Bert	2013-10-03	21:33:08	4
9374	Bert	2013-10-03	21:36:05	21
9374	Bert	2013-10-03	21:38:10	1
9374	Bert	2013-10-03	21:39:03	19
9374	Bert	2013-10-03	21:40:16	1
9374	Bert	2013-10-03	21:41:18	1
9374	Bert	2013-10-03	21:42:37	25
9374	Bert	2013-10-03	21:44:31	26
9374	Bert	2013-10-03	21:45:46	57
9374	Bert	2013-10-03	21:48:19	1
9374	Bert	2013-10-03	21:49:12	1
9374	Bert	2013-10-03	21:53:51	3
9374	Bert	2013-10-03	21:54:57	1
9374	Bert	2013-10-03	21:58:53	31
9374	Ice Cream	2013-10-05	01:10:04	1
9374	Bert	2013-10-10	18:55:24	20
9374	Bert	2013-10-10	19:46:48	1
9374	Isis	2013-10-16	18:46:16	1
9374	Isis	2013-10-16	19:01:19	1
9374	Isis	2013-10-16	19:02:21	1
9374	Isis	2013-10-16	19:04:03	1
9374	Isis	2013-10-16	19:04:53	171
9374	Isis	2013-10-16	19:08:25	42
9374	Isis	2013-10-16	19:09:50	1
9374	Isis	2013-10-16	19:10:55	1
9374	Isis	2013-10-16	19:12:10	28
9374	Isis	2013-10-16	19:13:27	1
9374	Isis	2013-10-16	19:17:26	1
9374	Isis	2013-10-16	19:19:19	12
9374	Isis	2013-10-16	19:20:07	1
9374	Viktor	2013-10-18	23:03:16	4
9374	Quince	2013-10-27	00:57:03	31
9374	Quince	2013-10-27	01:05:24	1
9374	Quince	2013-10-27	01:26:01	1
9374	Quince	2013-10-27	01:29:46	1
9374	Quince	2013-10-27	01:32:37	1
9374	Quince	2013-10-27	01:37:21	61
9374	Pickle	2013-10-27	22:28:53	31
9374	Pickle	2013-10-27	22:30:56	1
9374	Pickle	2013-10-27	22:31:50	9
9374	Pickle	2013-11-11	01:19:04	5
9374	Pickle	2013-11-11	01:20:06	106
9374	Pickle	2013-11-11	21:01:37	1
9374	Bert	2013-11-14	00:12:24	1
9374	Bert	2013-11-14	01:44:56	29
9374	Bert	2013-11-14	01:47:32	1
9374	Pickle	2013-11-24	19:19:57	8
9374	Pickle	2013-11-24	19:20:45	34
9374	Ice Cream	2013-12-08	21:44:14	41
9374	Pickle	2013-12-10	23:18:02	1
9374	Pickle	2013-12-10	23:44:32	36
9374	Quince	2013-12-11	22:38:05	1
9374	Quince	2013-12-11	22:39:17	1
9374	Quince	2013-12-11	22:39:57	1
9374	Quince	2013-12-11	23:34:31	1
9374	Quince	2013-12-12	02:13:23	92
9374	Ice Cream	2013-12-12	21:06:59	1
9374	Ice Cream	2013-12-12	21:08:12	1
9374	Quince	2013-12-23	02:05:33	45
9453	Uluru	2013-10-02	04:14:46	39
9453	Uluru	2013-10-13	22:22:55	7
9453	Uluru	2013-10-17	15:47:35	87
9453	Chuck	2013-10-17	18:49:59	21
9453	Chuck	2013-10-17	18:54:31	8
9453	Chuck	2013-10-17	19:12:17	334
9453	Chuck	2013-10-17	19:18:26	60
9453	Chuck	2013-10-17	19:26:35	1
9453	Chuck	2013-10-17	19:29:23	34
9453	Chuck	2013-10-17	19:33:03	8
9453	Chuck	2013-10-17	19:33:49	67
9453	Chuck	2013-10-17	19:35:41	1
9453	Chuck	2013-10-17	19:36:55	1
9453	Chuck	2013-10-17	19:41:02	63
9453	Chuck	2013-10-17	19:42:38	1
9453	Chuck	2013-10-17	19:43:27	1
9453	Chuck	2013-10-17	19:44:14	13
9453	Chuck	2013-10-17	19:45:01	1
9453	Chuck	2013-10-17	19:49:03	1
9453	Chuck	2013-10-17	19:50:01	13
9453	Chuck	2013-10-17	19:53:24	177
9453	Chuck	2013-10-17	19:57:11	203
9453	Chuck	2013-10-17	20:01:13	1
9453	Chuck	2013-10-17	20:01:48	161
9453	Chuck	2013-10-17	20:05:10	34
9453	Chuck	2013-10-17	20:06:53	42
9453	Chuck	2013-10-17	20:10:46	1
9453	Chuck	2013-10-17	20:11:38	1
9453	Chuck	2013-10-17	20:13:13	59
9453	Chuck	2013-10-17	20:27:30	640
9453	Chuck	2013-10-17	20:38:53	191
9453	Chuck	2013-10-17	20:43:39	1
9453	Chuck	2013-10-17	20:44:43	318
9453	Chuck	2013-10-17	20:50:38	253
9453	Chuck	2013-10-17	20:57:16	17
9453	Chuck	2013-10-17	21:00:20	1
9453	Chuck	2013-10-17	21:01:16	1
9453	Chuck	2013-10-17	21:17:34	1
9453	Chuck	2013-10-17	21:22:26	1
9453	Chuck	2013-10-17	21:23:29	73
9453	Chuck	2013-10-17	21:25:47	143
9453	Chuck	2013-10-17	21:29:05	3
9453	Chuck	2013-10-17	21:30:06	247
9453	Chuck	2013-10-17	21:43:53	1
9453	Chuck	2013-10-17	21:50:23	1
9453	Chuck	2013-10-17	21:51:06	1
9453	Chuck	2013-10-17	21:52:15	1
9453	Chuck	2013-10-17	21:53:26	1
9453	Chuck	2013-10-17	23:14:32	16
9453	Chuck	2013-10-17	23:15:50	1
9453	Chuck	2013-10-17	23:17:16	1
9453	Chuck	2013-10-17	23:22:33	4
9453	Chuck	2013-10-18	00:11:40	1
9453	Chuck	2013-10-18	00:20:11	3
9453	Chuck	2013-10-18	00:43:56	1
9453	Chuck	2013-10-18	00:50:37	1
9453	Chuck	2013-10-18	00:52:24	1
9453	Chuck	2013-10-18	00:54:02	1
9453	Chuck	2013-10-18	00:55:13	1
9453	Chuck	2013-10-18	00:57:13	2
9453	Chuck	2013-10-18	00:58:25	1
9453	Chuck	2013-10-18	00:59:44	1
9453	Chuck	2013-10-18	01:01:22	1
9453	Chuck	2013-10-18	01:02:16	1
9453	Chuck	2013-10-18	01:03:40	27
9453	Chuck	2013-10-18	01:05:17	1
9453	Chuck	2013-10-18	01:15:55	1
9453	Chuck	2013-10-18	01:18:16	4
9453	Chuck	2013-10-18	01:18:53	1
9453	Chuck	2013-10-18	01:19:38	71
9453	Chuck	2013-10-18	01:21:55	1
9453	Chuck	2013-10-18	01:22:41	7
9453	Uluru	2013-10-18	18:32:49	102
9453	Uluru	2013-10-18	18:36:42	191
9453	Uluru	2013-10-18	18:40:30	67
9453	Uluru	2013-10-18	18:43:14	13
9453	Uluru	2013-10-18	18:44:02	54
9453	Uluru	2013-10-18	18:54:22	5
9453	Uluru	2013-10-18	18:55:02	70
9453	Uluru	2013-10-19	00:33:32	17
9453	Uluru	2013-10-19	01:19:26	12
9453	Uluru	2013-10-24	04:19:44	1
9453	Uluru	2013-10-24	04:21:01	2
9453	Uluru	2013-10-24	04:22:55	56
9453	Uluru	2013-10-30	20:48:43	114
9458	Qantas	2013-10-15	06:37:32	47
9458	Qantas	2013-10-15	07:06:50	43
9458	Qantas	2013-10-15	07:13:52	1
9458	Qantas	2013-10-15	07:24:11	116
9458	Qantas	2013-10-15	07:57:07	1
9458	Snappy	2013-11-28	19:36:56	25
9458	Snappy	2013-11-28	19:52:58	1
9458	Ice Cream	2013-12-21	22:36:28	1
9458	Ice Cream	2013-12-21	22:37:39	40
9458	Ice Cream	2013-12-21	22:40:17	1
9458	Ice Cream	2013-12-21	22:44:08	1
9458	Freedom	2013-12-23	02:04:17	21
10004	Ice Cream	2013-11-02	18:57:20	5
10004	Ice Cream	2013-11-02	19:06:44	1
10004	Ice Cream	2013-11-02	19:10:28	1
10004	Ice Cream	2013-11-02	19:59:44	1
10004	Ice Cream	2013-11-07	18:09:13	1
10004	Ice Cream	2013-11-07	18:11:11	12
10004	Ice Cream	2013-11-07	18:12:50	59
10004	Ice Cream	2013-11-07	18:14:40	1
10004	Ice Cream	2013-11-07	18:16:08	66
10004	Ice Cream	2013-11-07	18:22:13	1
10004	Ice Cream	2013-11-07	18:23:06	1
10004	Ice Cream	2013-11-07	18:23:52	1
10004	Ice Cream	2013-11-07	18:25:42	1
10004	Ice Cream	2013-11-07	18:27:21	1
10004	Ice Cream	2013-11-07	18:31:24	1
10004	Ice Cream	2013-11-07	18:33:49	13
10004	Ice Cream	2013-11-07	18:34:41	4
10004	Ice Cream	2013-11-07	18:35:47	1
10004	Ice Cream	2013-11-07	18:37:21	1
10004	Ice Cream	2013-11-07	18:41:31	1
10004	Ice Cream	2013-11-07	18:42:32	1
10004	Ice Cream	2013-11-07	18:47:30	137
10004	Natasha	2013-11-14	23:51:16	1
10004	Natasha	2013-11-14	23:54:04	17
10004	Natasha	2013-11-14	23:58:51	1
10004	Natasha	2013-11-15	00:01:21	1
10004	Natasha	2013-11-15	00:04:36	1
10004	Natasha	2013-11-15	00:06:58	1
10004	Natasha	2013-11-15	00:17:27	37
10004	Natasha	2013-11-15	00:30:01	1
10004	Natasha	2013-11-15	00:31:41	1
10004	Natasha	2013-11-15	00:37:42	1
10004	Natasha	2013-11-15	00:43:57	15
10004	Natasha	2013-11-15	00:53:45	1
10004	Natasha	2013-11-15	00:57:16	1
10004	Natasha	2013-11-15	00:58:34	50
10004	Natasha	2013-11-15	01:02:13	1
10004	Natasha	2013-11-15	01:03:48	1
10004	Snappy	2013-11-27	03:16:47	5
10004	Snappy	2013-12-07	23:07:14	1
10263	Freedom	2013-09-18	15:27:19	1
10263	Freedom	2013-09-18	15:31:12	1
10263	Freedom	2013-09-18	15:32:37	1
10263	Freedom	2013-09-18	15:38:46	1
10263	Freedom	2013-09-18	15:41:45	2
10263	Freedom	2013-09-18	15:43:10	1
10263	Freedom	2013-09-18	15:47:02	15
10263	Freedom	2013-09-18	15:50:20	2
10263	Freedom	2013-09-18	15:50:56	1
10263	Freedom	2013-09-18	15:53:54	1
10263	Freedom	2013-09-18	16:12:18	6
10263	Freedom	2013-09-18	16:16:59	1
10263	Freedom	2013-09-18	16:21:37	1
10263	Freedom	2013-09-18	18:45:55	1
10263	Freedom	2013-09-18	18:51:15	1
10263	Viktor	2013-10-19	18:21:57	146
10263	Viktor	2013-10-19	18:25:02	1
10263	Viktor	2013-10-19	18:25:43	1
10263	Viktor	2013-10-19	18:35:11	76
10263	Viktor	2013-10-19	18:40:48	1
10263	Viktor	2013-10-19	18:41:30	104
10263	Viktor	2013-10-19	18:46:50	73
10263	Viktor	2013-10-25	04:04:43	3
10263	Viktor	2013-10-25	04:05:25	1
10263	Viktor	2013-10-25	22:09:26	1
10263	Viktor	2013-10-25	22:10:22	1
10263	Viktor	2013-10-25	22:11:24	1
10263	Viktor	2013-10-25	22:11:59	26
10263	Viktor	2013-10-25	22:13:54	1
10263	Viktor	2013-10-25	22:15:20	44
10263	Viktor	2013-10-25	22:16:41	3
10263	Viktor	2013-10-25	23:01:12	265
10263	Viktor	2013-10-25	23:06:15	15
10263	Viktor	2013-11-16	01:49:15	1
10263	Viktor	2013-11-16	01:58:23	1
10263	Viktor	2013-11-16	02:05:21	6
10263	Viktor	2013-11-16	02:06:17	7
10263	Viktor	2013-11-16	02:07:35	26
10263	Viktor	2013-11-16	02:08:38	1
10263	Viktor	2013-11-16	03:08:14	1
10263	Viktor	2013-11-16	03:10:34	1
10263	Viktor	2013-11-18	04:15:15	1
10263	Ice Cream	2013-12-27	05:35:54	39
10281	Freedom	2013-10-05	01:33:18	1
10281	Freedom	2013-10-05	02:56:28	1
10281	Pickle	2013-11-02	18:56:44	1
10281	Pickle	2013-11-02	18:59:30	1
10281	Pickle	2013-11-02	19:00:44	9
10281	Pickle	2013-11-02	19:04:20	2
10281	Pickle	2013-11-02	19:59:58	1
10281	Bert	2013-11-03	20:40:53	9
10281	Bert	2013-11-03	20:56:03	1
10281	Viktor	2013-11-03	22:33:46	1
10281	Viktor	2013-11-03	22:35:22	67
10281	Viktor	2013-11-03	22:38:31	114
10281	Viktor	2013-11-03	22:42:00	1
10281	Viktor	2013-11-03	22:42:37	35
10281	Viktor	2013-11-03	22:43:59	9
10281	Pickle	2013-11-07	18:08:48	1
10281	Pickle	2013-11-07	18:13:10	1
10281	Pickle	2013-11-07	18:15:12	1
10281	Pickle	2013-11-07	18:16:01	77
10281	Pickle	2013-11-07	18:22:50	1
10281	Pickle	2013-11-07	18:24:35	1
10281	Pickle	2013-11-07	18:25:29	1
10281	Pickle	2013-11-07	18:27:24	29
10281	Pickle	2013-11-07	18:29:10	1
10281	Pickle	2013-11-07	18:32:03	1
10281	Pickle	2013-11-07	18:33:02	1
10281	Pickle	2013-11-07	18:34:45	1
10281	Pickle	2013-11-07	18:47:37	25
10281	Pickle	2013-11-07	18:48:36	76
10281	Qantas	2013-12-19	23:55:47	4
10281	Qantas	2013-12-19	23:56:42	79
10281	Qantas	2013-12-19	23:59:22	52
10281	Qantas	2013-12-20	00:01:19	13
10281	Qantas	2013-12-20	00:02:07	1
10281	Quince	2013-12-21	22:39:25	1
10281	Snappy	2013-12-27	05:34:54	39
10365	Freedom	2013-09-23	01:35:12	1
10365	Freedom	2013-09-23	01:45:41	33
10365	Freedom	2013-09-23	02:13:20	13
10365	Quince	2013-10-15	06:37:59	40
10365	Quince	2013-10-15	07:07:14	43
10365	Quince	2013-10-15	07:24:54	18
10365	Quince	2013-10-15	07:25:56	34
10365	Quince	2013-10-15	07:57:28	16
10365	Ice Cream	2013-12-19	23:55:44	1
10365	Ice Cream	2013-12-19	23:56:32	54
10365	Ice Cream	2013-12-19	23:58:57	48
10365	Ice Cream	2013-12-20	00:00:47	15
10366	Xizbit	2013-09-25	01:07:33	77
10366	Xizbit	2013-09-25	01:18:50	1
10366	Xizbit	2013-09-25	01:22:00	1
10366	Xizbit	2013-09-25	01:28:46	1
10366	Xizbit	2013-09-25	01:34:28	1
10366	Xizbit	2013-09-25	01:35:57	1
10366	Xizbit	2013-09-25	01:38:15	1
10369	Natasha	2013-09-28	20:09:00	28
10369	Natasha	2013-09-28	20:10:07	241
10369	Natasha	2013-09-28	20:33:41	121
10369	Natasha	2013-09-28	20:36:14	4
10369	Natasha	2013-10-01	01:54:15	1
10369	Natasha	2013-10-01	01:55:04	48
10369	Abby	2013-10-02	04:14:32	34
10369	Natasha	2013-10-12	19:28:02	96
10369	Abby	2013-10-13	22:22:30	8
10369	Abby	2013-10-17	15:47:08	14
10369	Abby	2013-10-17	15:48:09	34
10369	Abby	2013-10-18	18:32:19	63
10369	Abby	2013-10-18	18:33:55	9
10369	Abby	2013-10-18	18:36:33	66
10369	Abby	2013-10-18	18:38:32	54
10369	Abby	2013-10-18	18:40:04	1
10369	Abby	2013-10-18	18:43:36	37
10369	Abby	2013-10-18	18:54:35	1
10369	Abby	2013-10-18	18:55:10	36
10369	Chuck	2013-10-18	19:42:34	68
10369	Chuck	2013-10-18	19:44:16	197
10369	Chuck	2013-10-18	20:05:41	3
10369	Chuck	2013-10-18	20:06:47	59
10369	Chuck	2013-10-18	20:33:51	150
10369	Chuck	2013-10-18	21:17:35	1
10369	Chuck	2013-10-18	22:03:03	1
10369	Abby	2013-10-19	00:33:09	10
10369	Abby	2013-10-19	01:19:00	12
10369	Abby	2013-10-24	04:20:31	3
10369	Abby	2013-10-24	04:22:39	33
10369	Abby	2013-10-30	20:48:25	79
10369	Chuck	2013-11-03	19:33:58	97
10369	Chuck	2013-11-03	19:36:11	88
10370	Freedom	2013-09-25	01:04:58	1
10370	Freedom	2013-09-25	01:05:47	51
10370	Freedom	2013-09-25	01:08:18	1
10370	Freedom	2013-09-25	01:09:52	20
10370	Freedom	2013-09-25	01:12:28	48
10370	Freedom	2013-09-25	01:13:54	28
10370	Freedom	2013-09-25	01:32:45	135
10370	Freedom	2013-09-25	01:35:47	105
10370	Freedom	2013-09-25	01:41:05	1
10370	Freedom	2013-09-25	01:41:53	30
10370	Freedom	2013-09-25	01:44:39	1
10370	Freedom	2013-09-25	01:47:55	69
10370	Freedom	2013-09-25	01:57:37	1
10370	Freedom	2013-09-25	02:01:17	158
10370	Freedom	2013-09-25	02:16:51	1
10370	Freedom	2013-09-25	02:48:15	1
10370	Snappy	2013-10-19	18:21:13	184
10370	Snappy	2013-10-19	18:24:54	1
10370	Snappy	2013-10-19	18:28:08	1
10370	Snappy	2013-10-19	18:33:20	1
10370	Snappy	2013-10-19	18:34:53	50
10370	Snappy	2013-10-19	18:40:06	146
10370	Snappy	2013-10-19	18:46:06	76
10370	Snappy	2013-10-25	04:03:29	66
10370	Snappy	2013-10-25	22:07:58	15
10370	Snappy	2013-10-25	22:09:02	32
10370	Snappy	2013-10-25	22:10:25	160
10370	Snappy	2013-10-25	22:14:11	1
10370	Snappy	2013-10-25	22:14:57	67
10370	Snappy	2013-10-25	22:42:36	1
10370	Snappy	2013-10-25	22:43:29	1
10370	Snappy	2013-10-25	22:44:40	1
10370	Snappy	2013-10-25	22:59:55	295
10370	Snappy	2013-10-25	23:05:24	18
10370	Snappy	2013-10-25	23:07:09	1
10370	Zac	2013-10-27	20:00:24	36
10370	Ice Cream	2013-11-03	22:35:27	66
10370	Ice Cream	2013-11-03	22:38:09	114
10370	Ice Cream	2013-11-03	22:42:09	38
10370	Ice Cream	2013-11-03	22:43:37	17
10370	Snappy	2013-11-16	01:48:32	1
10370	Snappy	2013-11-16	01:56:45	1
10370	Snappy	2013-11-16	01:57:36	1
10370	Snappy	2013-11-16	02:04:13	5
10370	Snappy	2013-11-16	02:05:10	4
10370	Snappy	2013-11-16	02:06:01	1
10370	Snappy	2013-11-16	02:06:47	47
10370	Snappy	2013-11-16	03:07:14	1
10370	Snappy	2013-11-16	03:09:18	27
10373	Rain	2013-09-25	01:08:11	58
10373	Rain	2013-09-25	01:10:32	1
10373	Rain	2013-09-25	01:12:41	1
10373	Rain	2013-09-25	01:17:37	18
10373	Rain	2013-09-25	01:19:05	1
10373	Rain	2013-09-25	01:21:41	1
10373	Rain	2013-09-25	01:22:27	1
10373	Rain	2013-09-25	01:24:33	1
10373	Rain	2013-09-25	01:26:09	1
10373	Rain	2013-09-25	01:29:15	1
10373	Rain	2013-09-25	01:32:39	1
10373	Rain	2013-09-25	01:33:54	1
10373	Rain	2013-09-25	01:34:42	29
10373	Rain	2013-09-25	01:35:59	5
10373	Rain	2013-09-25	01:37:54	1
10373	Rain	2013-09-25	01:38:41	1
10378	Abby	2013-10-17	18:50:29	17
10378	Abby	2013-10-17	18:55:01	4
10378	Abby	2013-10-17	19:12:45	159
10378	Abby	2013-10-17	19:15:58	120
10378	Abby	2013-10-17	19:19:18	1
10378	Abby	2013-10-17	19:29:52	43
10378	Abby	2013-10-17	19:33:00	1
10378	Abby	2013-10-17	19:34:15	1
10378	Abby	2013-10-17	19:34:50	5
10378	Abby	2013-10-17	19:41:31	52
10378	Abby	2013-10-17	19:43:51	1
10378	Abby	2013-10-17	19:44:39	2
10378	Abby	2013-10-17	19:50:35	4
10378	Abby	2013-10-17	19:53:51	178
10378	Abby	2013-10-17	19:57:23	84
10378	Abby	2013-10-17	19:59:22	100
10378	Abby	2013-10-17	20:01:42	1
10378	Abby	2013-10-17	20:02:36	1
10378	Abby	2013-10-17	20:03:28	23
10378	Abby	2013-10-17	20:04:31	33
10378	Abby	2013-10-17	20:05:37	1
10378	Abby	2013-10-17	20:07:26	1
10378	Abby	2013-10-17	20:11:09	1
10378	Abby	2013-10-17	20:13:39	80
10378	Abby	2013-10-17	20:27:47	316
10378	Abby	2013-10-17	20:33:59	281
10378	Abby	2013-10-17	20:39:20	193
10378	Abby	2013-10-17	20:45:08	204
10378	Abby	2013-10-17	20:49:31	56
10378	Abby	2013-10-17	20:51:06	254
10378	Abby	2013-10-17	20:57:25	1
10378	Abby	2013-10-17	21:24:23	12
10378	Abby	2013-10-17	21:26:13	33
10378	Abby	2013-10-17	21:27:36	61
10378	Abby	2013-10-17	21:29:24	13
10378	Abby	2013-10-17	21:30:52	228
10378	Abby	2013-10-17	21:50:45	1
10378	Abby	2013-10-17	23:15:09	8
10378	Abby	2013-10-18	00:44:25	1
10378	Abby	2013-10-18	01:19:55	1
10378	Abby	2013-10-18	01:20:33	8
10378	Abby	2013-10-18	01:23:07	9
10378	Uluru	2013-10-18	19:43:31	325
10378	Uluru	2013-10-18	20:06:01	1
10378	Uluru	2013-10-18	20:06:36	1
10378	Uluru	2013-10-18	20:07:21	76
10378	Uluru	2013-10-18	20:34:46	147
10378	Uluru	2013-10-18	20:58:30	70
10378	Uluru	2013-10-18	21:18:29	1
10378	Uluru	2013-10-18	21:53:12	1
10378	Uluru	2013-11-03	19:35:12	223
10371	Freedom	2013-09-29	02:10:35	12
10371	Freedom	2013-09-29	02:12:51	1
10371	Freedom	2013-09-29	02:13:53	1
10371	Natasha	2013-10-01	02:47:53	41
10371	Natasha	2013-10-01	02:51:55	24
10371	Natasha	2013-10-01	02:54:57	12
10371	Freedom	2013-10-03	21:21:04	35
10371	Freedom	2013-10-03	21:35:50	1
10371	Freedom	2013-10-03	21:37:07	1
10371	Freedom	2013-10-03	21:40:16	1
10371	Freedom	2013-10-03	21:41:37	1
10371	Freedom	2013-10-03	21:42:57	10
10371	Freedom	2013-10-03	21:44:50	1
10371	Freedom	2013-10-03	21:45:35	1
10371	Freedom	2013-10-03	21:46:21	46
10371	Freedom	2013-10-03	21:48:38	1
10371	Freedom	2013-10-03	21:49:32	1
10371	Freedom	2013-10-03	21:54:52	1
10371	Freedom	2013-10-03	21:59:12	29
10371	Freedom	2013-10-10	18:55:47	20
10371	Isis	2013-10-24	00:40:43	29
10371	Ice Cream	2013-11-03	20:40:59	87
10371	Natasha	2013-11-06	15:27:33	31
10371	Natasha	2013-11-06	16:41:18	48
10371	Natasha	2013-11-06	17:00:31	71
10371	Isis	2013-11-19	22:06:37	1
10371	Isis	2013-11-19	22:12:22	27
10371	Isis	2013-11-20	19:31:49	47
10371	Isis	2013-11-20	20:35:31	109
10371	Isis	2013-11-21	00:48:13	1
10371	Isis	2013-11-21	03:02:30	1
10371	Isis	2013-11-21	03:03:36	1
10371	Isis	2013-11-21	03:05:58	1
10371	Isis	2013-11-21	03:07:12	1
10371	Isis	2013-11-21	03:39:09	1
10371	Isis	2013-11-21	03:40:40	33
10371	Isis	2013-11-21	04:02:47	1
10371	Isis	2013-11-21	04:05:51	1
10371	Isis	2013-11-21	05:14:08	1
10371	Isis	2013-11-21	09:09:23	13
10371	Isis	2013-11-21	09:10:44	1
10371	Isis	2013-11-21	09:11:25	1
10371	Isis	2013-11-21	09:12:58	1
10371	Isis	2013-11-21	16:36:57	1
10371	Isis	2013-11-21	16:40:12	14
10371	Isis	2013-11-21	16:41:08	1
10371	Isis	2013-11-21	17:00:38	1
10371	Isis	2013-11-21	17:02:18	1
10371	Isis	2013-11-21	21:20:50	90
10371	Zac	2013-11-21	23:18:03	1
10371	Natasha	2013-11-27	17:08:09	33
10371	Natasha	2013-11-27	17:15:22	1
10371	Natasha	2013-11-27	17:16:41	14
10371	Natasha	2013-11-27	17:27:32	65
9235	Uluru	2013-09-28	20:09:17	317
9235	Uluru	2013-09-28	20:33:29	187
9235	Uluru	2013-10-01	01:53:20	16
9235	Uluru	2013-10-01	01:54:34	1
9235	Uluru	2013-10-01	01:55:22	54
9235	Bert	2013-10-01	02:47:37	47
9235	Bert	2013-10-01	02:51:37	39
9235	Bert	2013-10-01	02:54:41	2
9235	Uluru	2013-10-12	19:28:29	103
9235	Bert	2013-11-06	15:15:29	1
9235	Bert	2013-11-06	15:25:48	107
9235	Bert	2013-11-06	16:40:12	70
9235	Bert	2013-11-06	16:42:06	1
9235	Bert	2013-11-06	16:59:07	110
9235	Pickle	2013-11-14	23:50:56	4
9235	Pickle	2013-11-14	23:51:39	1
9235	Pickle	2013-11-14	23:53:17	1
9235	Pickle	2013-11-14	23:53:52	18
9235	Pickle	2013-11-14	23:54:52	1
9235	Pickle	2013-11-14	23:58:45	31
9235	Pickle	2013-11-15	00:00:34	1
9235	Pickle	2013-11-15	00:01:17	1
9235	Pickle	2013-11-15	00:02:17	1
9235	Pickle	2013-11-15	00:03:50	1
9235	Pickle	2013-11-15	00:04:44	20
9235	Pickle	2013-11-15	00:06:11	1
9235	Pickle	2013-11-15	00:06:53	1
9235	Pickle	2013-11-15	00:11:32	1
9235	Pickle	2013-11-15	00:16:12	1
9235	Pickle	2013-11-15	00:17:17	17
9235	Pickle	2013-11-15	00:18:43	1
9235	Pickle	2013-11-15	00:26:48	4
9235	Pickle	2013-11-15	00:28:00	1
9235	Pickle	2013-11-15	00:29:23	1
9235	Pickle	2013-11-15	00:32:42	26
9235	Pickle	2013-11-15	00:34:27	1
9235	Pickle	2013-11-15	00:35:27	1
9235	Pickle	2013-11-15	00:37:03	1
9235	Pickle	2013-11-15	00:37:50	1
9235	Pickle	2013-11-15	00:39:34	1
9235	Pickle	2013-11-15	00:42:02	11
9235	Pickle	2013-11-15	00:43:18	82
9235	Pickle	2013-11-15	00:49:17	1
9235	Pickle	2013-11-15	00:51:34	16
9235	Pickle	2013-11-15	00:52:56	1
9235	Pickle	2013-11-15	00:53:44	28
9235	Pickle	2013-11-15	00:57:30	12
9235	Pickle	2013-11-15	00:58:18	54
9235	Pickle	2013-11-15	01:00:00	1
9235	Pickle	2013-11-15	01:01:34	1
9235	Pickle	2013-11-15	01:02:32	7
9235	Pickle	2013-11-15	01:03:37	12
9235	Pickle	2013-11-15	01:04:27	1
9235	Pickle	2013-11-15	01:05:44	1
9235	Pickle	2013-11-15	01:06:59	1
9235	Pickle	2013-11-15	01:17:35	1
9235	Bert	2013-11-27	17:07:06	34
9235	Bert	2013-11-27	17:11:54	1
9235	Bert	2013-11-27	17:14:11	44
9235	Bert	2013-11-27	17:15:37	12
9235	Bert	2013-11-27	17:16:36	1
9235	Bert	2013-11-27	17:18:06	62
9235	Bert	2013-11-27	17:19:59	1
9235	Bert	2013-11-27	17:26:21	77
